# Supplementary material for: Melatonin serves as a novel treatment in bladder fibrosis through TGF-β1/Smad and EMT
Source: PLoS One. 2024 Mar 13;19(3):e0295104. doi: 10.1371/journal.pone.0295104 (PMC10936792; doi:10.1371/journal.pone.0295104)
Supplement: S1 Table — (XLSX) [file pone.0295104.s001.xlsx]

## Sheet: Proteins
Protein IDs	Gene Name	Fasta headers	Number of proteins	Peptides	Razor + unique peptides	Unique peptides	Sequence coverage [%]	Mol. weight [kDa]	LFQ intensity N1	LFQ intensity N2	LFQ intensity N3	LFQ intensity T1	LFQ intensity T2	LFQ intensity T3	LFQ intensity M1	LFQ intensity M2	LFQ intensity M3
P0DPI2;A0A0B4J2D5	GATD3	sp|P0DPI2|GAL3A_HUMAN Glutamine amidotransferase-like class 1 domain-containing protein 3, mitochondrial OS=Homo sapiens OX=9606 GN=GATD3 PE=1 SV=1;sp|A0A0B4J2D5|GAL3B_HUMAN Putative glutamine amidotransferase-like class 1 domain-containing protein 3B, mit	2	9	9	9	51.1	28.17	142790	146000	143260	144490	142600	149700	131890	136640	127430
A0A0B4J2F0	PIGBOS1	sp|A0A0B4J2F0|PIOS1_HUMAN Protein PIGBOS1 OS=Homo sapiens OX=9606 GN=PIGBOS1 PE=1 SV=1	1	1	1	1	18.5	6.3133
Q9BTL3;A0A3B3IU46	RAMAC; RAMACL	sp|Q9BTL3|RAMAC_HUMAN RNA guanine-N7 methyltransferase activating subunit OS=Homo sapiens OX=9606 GN=RAMAC PE=1 SV=1;sp|A0A3B3IU46|RMACL_HUMAN RNA guanine-N7 methyltransferase-activating subunit-like protein OS=Homo sapiens OX=9606 GN=RAMACL PE=3 SV=1	2	2	2	2	23.7	14.381	41404	46680	38327	38382	35548	31802	40980	42537	35242
A0AVF1	TTC26	sp|A0AVF1|IFT56_HUMAN Intraflagellar transport protein 56 OS=Homo sapiens OX=9606 GN=TTC26 PE=1 SV=1	1	3	3	3	9.4	64.177				31948	29418		39615	36051	44544
A0AVT1	UBA6	sp|A0AVT1|UBA6_HUMAN Ubiquitin-like modifier-activating enzyme 6 OS=Homo sapiens OX=9606 GN=UBA6 PE=1 SV=1	1	41	41	41	49.8	117.97	272600	260620	287970	302380	300180	322420	299080	299850	307110
A0FGR8	ESYT2	sp|A0FGR8|ESYT2_HUMAN Extended synaptotagmin-2 OS=Homo sapiens OX=9606 GN=ESYT2 PE=1 SV=1	1	19	19	19	28.7	102.36	212160	224500	196710	185540	215420	187700	220100	216460	233260
A0JNW5	BLTP3B	sp|A0JNW5|BLT3B_HUMAN Bridge-like lipid transfer protein family member 3B OS=Homo sapiens OX=9606 GN=BLTP3B PE=1 SV=2	1	4	4	4	4.6	164.2	33209	37902	32095	30245	31625	25356	17358	21853	24520
A0MZ66	SHTN1	sp|A0MZ66|SHOT1_HUMAN Shootin-1 OS=Homo sapiens OX=9606 GN=SHTN1 PE=1 SV=4	1	4	4	4	8.6	71.639	13988	23725	45431	41501	44435	41071	41865	46680	46997
A1A4S6	ARHGAP10	sp|A1A4S6|RHG10_HUMAN Rho GTPase-activating protein 10 OS=Homo sapiens OX=9606 GN=ARHGAP10 PE=1 SV=1	1	3	3	3	4.5	89.374			15639	14740	9792.9				6072.2
A1L0T0	ILVBL	sp|A1L0T0|HACL2_HUMAN 2-hydroxyacyl-CoA lyase 2 OS=Homo sapiens OX=9606 GN=ILVBL PE=1 SV=2	1	13	13	13	32.1	67.867	157290	174970	180410	199200	148180	155890	152150	144830	144300
A1L188	NDUFAF8	sp|A1L188|NDUF8_HUMAN NADH dehydrogenase [ubiquinone] 1 alpha subcomplex assembly factor 8 OS=Homo sapiens OX=9606 GN=NDUFAF8 PE=1 SV=1	1	1	1	1	17.6	7.7558
A1X283	SH3PXD2B	sp|A1X283|SPD2B_HUMAN SH3 and PX domain-containing protein 2B OS=Homo sapiens OX=9606 GN=SH3PXD2B PE=1 SV=3	1	16	16	15	21.3	101.58	176160	192650	177440	188560	209860	175090	181090	179500	170370
A2RRD8;P0CJ79;Q86XN6;Q8N782;Q96NL3;Q9NV72;Q5VIY5;Q9Y5A6;Q9UJW7;A6NHJ4;Q96N58;Q96IR2;Q7L2R6;Q9P0L1;P17035;Q8N4W9;Q6ZN06;Q8NB50;Q9H963	ZNF320; ZNF888; ZNF	sp|A2RRD8|ZN320_HUMAN Zinc finger protein 320 OS=Homo sapiens OX=9606 GN=ZNF320 PE=1 SV=1;sp|P0CJ79|ZN888_HUMAN Zinc finger protein 888 OS=Homo sapiens OX=9606 GN=ZNF888 PE=3 SV=2;sp|Q86XN6|ZN761_HUMAN Zinc finger protein 761 OS=Homo sapiens OX=9606 GN=ZNF	19	2	2	1	3.1	59.326		21175	81392	93729			102290	114480
A2RRP1	NBAS	sp|A2RRP1|NBAS_HUMAN NBAS subunit of NRZ tethering complex OS=Homo sapiens OX=9606 GN=NBAS PE=1 SV=2	1	16	16	16	8.9	268.57	61894	55347	75633	84241	74990	96608	50829	70510	73638
A2RU67	FAM234B	sp|A2RU67|F234B_HUMAN Protein FAM234B OS=Homo sapiens OX=9606 GN=FAM234B PE=1 SV=1	1	1	1	1	2.1	67.038
A3KMH1	VWA8	sp|A3KMH1|VWA8_HUMAN von Willebrand factor A domain-containing protein 8 OS=Homo sapiens OX=9606 GN=VWA8 PE=1 SV=2	1	13	13	13	8.8	214.82	31050	35398	33367	24273	26656	22461	42561	48912	48983
A3KN83;Q9Y2G9	SBNO1	sp|A3KN83|SBNO1_HUMAN Protein strawberry notch homolog 1 OS=Homo sapiens OX=9606 GN=SBNO1 PE=1 SV=1	2	8	8	8	7.5	154.31	91165	70884	105880	69984	61773	79066	109210	88029	91365
A4D1E9	GTPBP10	sp|A4D1E9|GTPBA_HUMAN GTP-binding protein 10 OS=Homo sapiens OX=9606 GN=GTPBP10 PE=1 SV=1	1	3	3	3	10.3	42.932			26972	10317			23260	25693	25467
A4D1P6	WDR91	sp|A4D1P6|WDR91_HUMAN WD repeat-containing protein 91 OS=Homo sapiens OX=9606 GN=WDR91 PE=1 SV=2	1	5	5	5	7	83.343	30265			33514	38875		35186	37981	30919
A5D8V6	VPS37C	sp|A5D8V6|VP37C_HUMAN Vacuolar protein sorting-associated protein 37C OS=Homo sapiens OX=9606 GN=VPS37C PE=1 SV=2	1	2	2	2	6.5	38.658
A5PLL7	PEDS1	sp|A5PLL7|PDES1_HUMAN Plasmanylethanolamine desaturase OS=Homo sapiens OX=9606 GN=PEDS1 PE=1 SV=3	1	2	2	2	9.6	31.135			17707	19553	13415	21251	32246	31290	31006
A5PLN9	TRAPPC13	sp|A5PLN9|TPC13_HUMAN Trafficking protein particle complex subunit 13 OS=Homo sapiens OX=9606 GN=TRAPPC13 PE=1 SV=2	1	3	3	3	13.4	46.523	11775	24516					27463
A5YKK6	CNOT1	sp|A5YKK6|CNOT1_HUMAN CCR4-NOT transcription complex subunit 1 OS=Homo sapiens OX=9606 GN=CNOT1 PE=1 SV=2	1	38	38	38	20.4	266.94	170130	171970	159040	150660	161530	152180	163530	154010	156540
Q9GZQ8;A6NCE7	MAP1LC3B; MAP1LC3B2	sp|Q9GZQ8|MLP3B_HUMAN Microtubule-associated proteins 1A/1B light chain 3B OS=Homo sapiens OX=9606 GN=MAP1LC3B PE=1 SV=3;sp|A6NCE7|MP3B2_HUMAN Microtubule-associated proteins 1A/1B light chain 3 beta 2 OS=Homo sapiens OX=9606 GN=MAP1LC3B2 PE=1 SV=1	2	2	2	1	16.8	14.688	149270	145470	143420	212350	223090	189870	199110	210620	198100
A6NDG6	PGP	sp|A6NDG6|PGP_HUMAN Glycerol-3-phosphate phosphatase OS=Homo sapiens OX=9606 GN=PGP PE=1 SV=1	1	9	9	9	37.1	34.006	88312	83492	92301	91418	93940	95931	83899	91607	97528
A6NDU8	RIMOC1	sp|A6NDU8|RIMC1_HUMAN RAB7A-interacting MON1-CCZ1 complex subunit 1 OS=Homo sapiens OX=9606 GN=RIMOC1 PE=1 SV=1	1	2	2	2	9.2	33.62			25428	32109	25877	29807	27369	39412	45729
A6NHL2	TUBAL3	sp|A6NHL2|TBAL3_HUMAN Tubulin alpha chain-like 3 OS=Homo sapiens OX=9606 GN=TUBAL3 PE=1 SV=2	1	5	1	1	10.3	49.908
A6NHQ2	FBLL1	sp|A6NHQ2|FBLL1_HUMAN rRNA/tRNA 2-O-methyltransferase fibrillarin-like protein 1 OS=Homo sapiens OX=9606 GN=FBLL1 PE=3 SV=2	1	3	1	1	11.1	34.803
A6NHR9	SMCHD1	sp|A6NHR9|SMHD1_HUMAN Structural maintenance of chromosomes flexible hinge domain-containing protein 1 OS=Homo sapiens OX=9606 GN=SMCHD1 PE=1 SV=2	1	45	45	45	30.3	226.37	126600	128070	113390	101670	111640	105870	151940	153020	137920
A6NIH7	UNC119B	sp|A6NIH7|U119B_HUMAN Protein unc-119 homolog B OS=Homo sapiens OX=9606 GN=UNC119B PE=1 SV=1	1	6	6	5	34.7	28.136	77557	61311	54684	50103	52950	51050	70965	66361	71320
A6NJ78	METTL15	sp|A6NJ78|MET15_HUMAN 12S rRNA N4-methylcytidine (m4C) methyltransferase OS=Homo sapiens OX=9606 GN=METTL15 PE=1 SV=1	1	3	3	3	9.6	46.121	25306	26869	18486	19968			19758	26537	25994
A6NKT7	RGPD3	sp|A6NKT7|RGPD3_HUMAN RanBP2-like and GRIP domain-containing protein 3 OS=Homo sapiens OX=9606 GN=RGPD3 PE=3 SV=2	1	25	2	0	16.4	197.48	205220	204260	179490	178990	209700	184590	188970	151780	187210
A7E2V4	ZSWIM8	sp|A7E2V4|ZSWM8_HUMAN Zinc finger SWIM domain-containing protein 8 OS=Homo sapiens OX=9606 GN=ZSWIM8 PE=1 SV=1	1	4	4	4	3	197.3	16856	16484	13521	10318	10566		32961		31354
A8CG34;Q96HA1;Q6PJE2;A6NF01	POM121C; POM121	sp|A8CG34|P121C_HUMAN Nuclear envelope pore membrane protein POM 121C OS=Homo sapiens OX=9606 GN=POM121C PE=1 SV=3;sp|Q96HA1|P121A_HUMAN Nuclear envelope pore membrane protein POM 121 OS=Homo sapiens OX=9606 GN=POM121 PE=1 SV=2	4	8	8	8	10	125.09	22527	38886	19591	20648	15225	15516	28473	28555	22777
P62308;A8MWD9	SNRPG; SNRPGP15	sp|P62308|RUXG_HUMAN Small nuclear ribonucleoprotein G OS=Homo sapiens OX=9606 GN=SNRPG PE=1 SV=1;sp|A8MWD9|RUXGL_HUMAN Putative small nuclear ribonucleoprotein G-like protein 15 OS=Homo sapiens OX=9606 GN=SNRPGP15 PE=5 SV=2	2	3	3	3	26.3	8.496	415960	382400	384050	380790	464710	391310	496250	506400	519530
A8MXV4	NUDT19	sp|A8MXV4|NUD19_HUMAN Acyl-coenzyme A diphosphatase NUDT19 OS=Homo sapiens OX=9606 GN=NUDT19 PE=1 SV=1	1	5	5	5	17.1	42.233			28232	21088	19865	19903	30868	29169	27131
A9UHW6	MIF4GD	sp|A9UHW6|MI4GD_HUMAN MIF4G domain-containing protein OS=Homo sapiens OX=9606 GN=MIF4GD PE=1 SV=1	1	2	2	2	17.6	25.423		14671		17196	15216
P0CG08;B7ZAQ6	GPR89B; GPR89A	sp|P0CG08|GPHRB_HUMAN Golgi pH regulator B OS=Homo sapiens OX=9606 GN=GPR89B PE=1 SV=1;sp|B7ZAQ6|GPHRA_HUMAN Golgi pH regulator A OS=Homo sapiens OX=9606 GN=GPR89A PE=1 SV=2	2	3	3	3	7.7	52.916	69135	85771	80459	85400	93678	73774	103320	96008	83040
C4AMC7;Q6VEQ5;A8K0Z3;A8MWX3	WASH3P; WASH2P	sp|C4AMC7|WASH3_HUMAN Putative WAS protein family homolog 3 OS=Homo sapiens OX=9606 GN=WASH3P PE=1 SV=2;sp|Q6VEQ5|WASH2_HUMAN WAS protein family homolog 2 OS=Homo sapiens OX=9606 GN=WASH2P PE=2 SV=2;sp|A8K0Z3|WASH1_HUMAN WASH complex subunit 1 OS=Homo sapi	4	9	9	3	26.3	49.994	84419	72223	64104	53539	69404	54173	61305	56436	58636
C9JLW8	MCRIP1	sp|C9JLW8|MCRI1_HUMAN Mapk-regulated corepressor-interacting protein 1 OS=Homo sapiens OX=9606 GN=MCRIP1 PE=1 SV=1	1	3	3	3	41.2	10.92	131580	124820	102250	77769	93812	77541	119750	114160	96245
E9PAV3;Q13765;Q9BZK3	NACA; NACA	sp|E9PAV3|NACAM_HUMAN Nascent polypeptide-associated complex subunit alpha, muscle-specific form OS=Homo sapiens OX=9606 GN=NACA PE=1 SV=1;sp|Q13765|NACA_HUMAN Nascent polypeptide-associated complex subunit alpha OS=Homo sapiens OX=9606 GN=NACA PE=1 SV=1	3	5	5	5	3.4	205.42	1776400	1997800	1828400	1654000	1665600	1634800	1793400	2111600	1952200
E9PRG8	C11orf98	sp|E9PRG8|CK098_HUMAN Uncharacterized protein C11orf98 OS=Homo sapiens OX=9606 GN=C11orf98 PE=4 SV=2	1	3	3	3	32.5	14.234	209430	221300	177770	218940	203990	179370	245700	222110	209020
L0R6Q1	SLC35A4	sp|L0R6Q1|S35U4_HUMAN SLC35A4 upstream open reading frame protein OS=Homo sapiens OX=9606 GN=SLC35A4 PE=3 SV=1	1	3	3	3	38.8	11.133	121030	137100	105010			79701	80667	87668	78797
L0R819	ASDURF	sp|L0R819|ASURF_HUMAN ASNSD1 upstream open reading frame protein OS=Homo sapiens OX=9606 GN=ASDURF PE=1 SV=1	1	4	4	4	43.8	11.25	48407	50794	33328	44810	54850	26672	57889	50385	49689
L0R8F8	MIEF1	sp|L0R8F8|MIDUO_HUMAN MIEF1 upstream open reading frame protein OS=Homo sapiens OX=9606 GN=MIEF1 PE=1 SV=1	1	1	1	1	17.1	8.4447
O00115	DNASE2	sp|O00115|DNS2A_HUMAN Deoxyribonuclease-2-alpha OS=Homo sapiens OX=9606 GN=DNASE2 PE=1 SV=2	1	3	3	3	9.7	39.58			58485	45117	55684	52037	67218	55347	97309
O00116	AGPS	sp|O00116|ADAS_HUMAN Alkyldihydroxyacetonephosphate synthase, peroxisomal OS=Homo sapiens OX=9606 GN=AGPS PE=1 SV=1	1	20	20	20	43.3	72.911	213450	204410	199730	189970	168600	191310	220270	236400	244370
O00124	UBXN8	sp|O00124|UBXN8_HUMAN UBX domain-containing protein 8 OS=Homo sapiens OX=9606 GN=UBXN8 PE=1 SV=2	1	1	1	1	6.3	30.541
O00139	KIF2A	sp|O00139|KIF2A_HUMAN Kinesin-like protein KIF2A OS=Homo sapiens OX=9606 GN=KIF2A PE=1 SV=3	1	11	11	10	19.1	79.954	135700	126530	114420	118820	120860	117290	116280	109520	108260
O00142	TK2	sp|O00142|KITM_HUMAN Thymidine kinase 2, mitochondrial OS=Homo sapiens OX=9606 GN=TK2 PE=1 SV=4	1	2	2	2	8.7	31.004		27236	25620			15636
O00148	DDX39A	sp|O00148|DX39A_HUMAN ATP-dependent RNA helicase DDX39A OS=Homo sapiens OX=9606 GN=DDX39A PE=1 SV=2	1	21	8	8	50.6	49.129	391220	382840	370010	339560	343270	363050	402370	420450	409700
O00151	PDLIM1	sp|O00151|PDLI1_HUMAN PDZ and LIM domain protein 1 OS=Homo sapiens OX=9606 GN=PDLIM1 PE=1 SV=4	1	18	18	18	75.1	36.071	865420	893490	831120	960900	1028300	983540	687580	651200	642200
O00154	ACOT7	sp|O00154|BACH_HUMAN Cytosolic acyl coenzyme A thioester hydrolase OS=Homo sapiens OX=9606 GN=ACOT7 PE=1 SV=3	1	13	13	13	42.9	41.796	699310	689730	661590	711500	729650	711620	1023200	989200	984990
O00159	MYO1C	sp|O00159|MYO1C_HUMAN Unconventional myosin-Ic OS=Homo sapiens OX=9606 GN=MYO1C PE=1 SV=4	1	41	41	40	46.7	121.68	766280	742560	760930	843050	809340	840130	592160	603700	582200
O00161	SNAP23	sp|O00161|SNP23_HUMAN Synaptosomal-associated protein 23 OS=Homo sapiens OX=9606 GN=SNAP23 PE=1 SV=1	1	10	10	10	70.1	23.354	169460	180640	140520	167760	201450	164010	183220	173650	164840
O00165	HAX1	sp|O00165|HAX1_HUMAN HCLS1-associated protein X-1 OS=Homo sapiens OX=9606 GN=HAX1 PE=1 SV=2	1	2	2	2	7.5	31.62		11341	36222					32230	29070
O00170	AIP	sp|O00170|AIP_HUMAN AH receptor-interacting protein OS=Homo sapiens OX=9606 GN=AIP PE=1 SV=3	1	12	12	12	52.4	37.664	266950	254100	220540	268860	261610	286650	192550	172820	192300
O00178	GTPBP1	sp|O00178|GTPB1_HUMAN GTP-binding protein 1 OS=Homo sapiens OX=9606 GN=GTPBP1 PE=1 SV=3	1	7	7	7	12.7	72.453	108460	99145	115080	125810	133710	108470	135630	122430	121960
O00186	STXBP3	sp|O00186|STXB3_HUMAN Syntaxin-binding protein 3 OS=Homo sapiens OX=9606 GN=STXBP3 PE=1 SV=2	1	14	14	14	27.5	67.764	134370	123380	129150	114860	126640	122190	127190	130920	110530
O00193	SMAP	sp|O00193|SMAP_HUMAN Small acidic protein OS=Homo sapiens OX=9606 GN=SMAP PE=1 SV=1	1	3	3	3	21.9	20.332	460670	685690	381620	353230	282290	242770	676600	499250	692110
O00194	RAB27B	sp|O00194|RB27B_HUMAN Ras-related protein Rab-27B OS=Homo sapiens OX=9606 GN=RAB27B PE=1 SV=4	1	3	2	2	17.9	24.608	105630	76208	82983		34293			45836
O00203;Q13367	AP3B1	sp|O00203|AP3B1_HUMAN AP-3 complex subunit beta-1 OS=Homo sapiens OX=9606 GN=AP3B1 PE=1 SV=3	2	27	27	27	30.3	121.32	204430	197580	184220	171730	189440	181350	196280	184940	180660
O00213	APBB1	sp|O00213|APBB1_HUMAN Amyloid beta precursor protein binding family B member 1 OS=Homo sapiens OX=9606 GN=APBB1 PE=1 SV=2	1	3	3	3	7	77.243	20197	26044	19979	18342	16724	9600.7	17265	19209
O00214	LGALS8	sp|O00214|LEG8_HUMAN Galectin-8 OS=Homo sapiens OX=9606 GN=LGALS8 PE=1 SV=4	1	6	6	6	18	35.808	78160	81415	82376	54023	64320	46475	68373	69630	69749
O00217	NDUFS8	sp|O00217|NDUS8_HUMAN NADH dehydrogenase [ubiquinone] iron-sulfur protein 8, mitochondrial OS=Homo sapiens OX=9606 GN=NDUFS8 PE=1 SV=1	1	5	5	5	27.6	23.705	327510	288510	308060	238060	242420	254270	330800	289390	344510
O00231	PSMD11	sp|O00231|PSD11_HUMAN 26S proteasome non-ATPase regulatory subunit 11 OS=Homo sapiens OX=9606 GN=PSMD11 PE=1 SV=3	1	27	27	27	65.9	47.463	797610	818530	769640	754510	787490	756000	780550	782920	754790
O00232	PSMD12	sp|O00232|PSD12_HUMAN 26S proteasome non-ATPase regulatory subunit 12 OS=Homo sapiens OX=9606 GN=PSMD12 PE=1 SV=3	1	21	21	21	44.5	52.904	569260	569700	593210	626170	626460	615460	594490	611940	650410
O00233	PSMD9	sp|O00233|PSMD9_HUMAN 26S proteasome non-ATPase regulatory subunit 9 OS=Homo sapiens OX=9606 GN=PSMD9 PE=1 SV=3	1	8	8	8	36.3	24.682	351350	363680	295990	274910	341990	267950	339800	335340	314960
O00244	ATOX1	sp|O00244|ATOX1_HUMAN Copper transport protein ATOX1 OS=Homo sapiens OX=9606 GN=ATOX1 PE=1 SV=1	1	8	8	8	80.9	7.4016	717700	653050	614660	668390	715530	588190	630860	707930	618970
O00255	MEN1	sp|O00255|MEN1_HUMAN Menin OS=Homo sapiens OX=9606 GN=MEN1 PE=1 SV=4	1	3	3	3	7	68.023	35279	33812	24200	33567	32995	22281	35308	36575	34811
O00257	CBX4	sp|O00257|CBX4_HUMAN E3 SUMO-protein ligase CBX4 OS=Homo sapiens OX=9606 GN=CBX4 PE=1 SV=3	1	1	1	1	3.2	61.367
O00264	PGRMC1	sp|O00264|PGRC1_HUMAN Membrane-associated progesterone receptor component 1 OS=Homo sapiens OX=9606 GN=PGRMC1 PE=1 SV=3	1	7	7	7	44.1	21.671	1204000	1217000	1326500	1544200	1295200	1458500	910800	975310	906310
O00267	SUPT5H	sp|O00267|SPT5H_HUMAN Transcription elongation factor SPT5 OS=Homo sapiens OX=9606 GN=SUPT5H PE=1 SV=1	1	25	25	25	33	121	144760	145290	134910	117740	125020	111300	165240	172990	169700
O00268;Q92750	TAF4	sp|O00268|TAF4_HUMAN Transcription initiation factor TFIID subunit 4 OS=Homo sapiens OX=9606 GN=TAF4 PE=1 SV=2	2	4	4	4	5	110.11	29797	30657	26780	18989	22873		54244	55552	39836
O00273	DFFA	sp|O00273|DFFA_HUMAN DNA fragmentation factor subunit alpha OS=Homo sapiens OX=9606 GN=DFFA PE=1 SV=1	1	12	12	12	42	36.521	181710	169970	142370	155670	177920	141680	189680	184810	174760
O00287	RFXAP	sp|O00287|RFXAP_HUMAN Regulatory factor X-associated protein OS=Homo sapiens OX=9606 GN=RFXAP PE=1 SV=1	1	2	2	2	9.6	28.232	9858.5		8407.2		9133.3	7864.2	11539	9961.5	9567.2
O00291	HIP1	sp|O00291|HIP1_HUMAN Huntingtin-interacting protein 1 OS=Homo sapiens OX=9606 GN=HIP1 PE=1 SV=5	1	16	16	16	19.1	116.22	147470	139740	134870	123450	136890	127830	100380	98142	98043
O00299	CLIC1	sp|O00299|CLIC1_HUMAN Chloride intracellular channel protein 1 OS=Homo sapiens OX=9606 GN=CLIC1 PE=1 SV=4	1	15	15	15	79.7	26.922	2711100	2595800	2400900	2556300	2595700	2623500	2261800	2317100	2266400
O00303	EIF3F	sp|O00303|EIF3F_HUMAN Eukaryotic translation initiation factor 3 subunit F OS=Homo sapiens OX=9606 GN=EIF3F PE=1 SV=1	1	11	11	11	35.6	37.563	618310	580020	688520	649240	707000	681390	693530	686170	739330
O00329	PIK3CD	sp|O00329|PK3CD_HUMAN Phosphatidylinositol 4,5-bisphosphate 3-kinase catalytic subunit delta isoform OS=Homo sapiens OX=9606 GN=PIK3CD PE=1 SV=2	1	7	7	7	8.9	119.48		21055	16333	20553	18394	17580	22333	20580	24706
O00330	PDHX	sp|O00330|ODPX_HUMAN Pyruvate dehydrogenase protein X component, mitochondrial OS=Homo sapiens OX=9606 GN=PDHX PE=1 SV=3	1	8	8	8	24	54.122	47150	66221	29411	48651	51829	44832	75638	58687	71209
O00391	QSOX1	sp|O00391|QSOX1_HUMAN Sulfhydryl oxidase 1 OS=Homo sapiens OX=9606 GN=QSOX1 PE=1 SV=3	1	4	4	4	7.9	82.577	34963	30711			27877		40861	53431	41055
O00399	DCTN6	sp|O00399|DCTN6_HUMAN Dynactin subunit 6 OS=Homo sapiens OX=9606 GN=DCTN6 PE=1 SV=1	1	4	4	4	26.8	20.747	70664	69054	76974	81433	76071	72704	63029	77382	71162
O00400	SLC33A1	sp|O00400|ACATN_HUMAN Acetyl-coenzyme A transporter 1 OS=Homo sapiens OX=9606 GN=SLC33A1 PE=1 SV=1	1	9	9	9	18.9	60.908	66706	90642	84014	92393	84233	71534	110400	98963	100600
O00401	WASL	sp|O00401|WASL_HUMAN Actin nucleation-promoting factor WASL OS=Homo sapiens OX=9606 GN=WASL PE=1 SV=2	1	7	7	7	20.6	54.826	47696	43698	32420	36214	41150	37770	46120	40179	38279
O00410	IPO5	sp|O00410|IPO5_HUMAN Importin-5 OS=Homo sapiens OX=9606 GN=IPO5 PE=1 SV=4	1	40	40	37	48.8	123.63	725180	937440	889080	870340	786690	820160	802570	854130	833030
O00411	POLRMT	sp|O00411|RPOM_HUMAN DNA-directed RNA polymerase, mitochondrial OS=Homo sapiens OX=9606 GN=POLRMT PE=1 SV=2	1	4	4	4	3.8	138.62	9558.5	11484		10670	7989.6	12253	8278.7		9001.3
O00418	EEF2K	sp|O00418|EF2K_HUMAN Eukaryotic elongation factor 2 kinase OS=Homo sapiens OX=9606 GN=EEF2K PE=1 SV=2	1	2	2	2	3.4	82.143	239650	414890	237850			186250	240810	249030	214190
O00422	SAP18	sp|O00422|SAP18_HUMAN Histone deacetylase complex subunit SAP18 OS=Homo sapiens OX=9606 GN=SAP18 PE=1 SV=1	1	6	6	6	35.3	17.561	124690	118850	93283	88560	108060	104420	117140	127880	126000
O00423	EML1	sp|O00423|EMAL1_HUMAN Echinoderm microtubule-associated protein-like 1 OS=Homo sapiens OX=9606 GN=EML1 PE=1 SV=3	1	3	3	3	4.2	89.86		21025			7081.9			7342.1
O00425	IGF2BP3	sp|O00425|IF2B3_HUMAN Insulin-like growth factor 2 mRNA-binding protein 3 OS=Homo sapiens OX=9606 GN=IGF2BP3 PE=1 SV=2	1	17	15	15	39	63.704	154570	150480	135450	134780	140810	132360	143030	159980	137220
O00429	DNM1L	sp|O00429|DNM1L_HUMAN Dynamin-1-like protein OS=Homo sapiens OX=9606 GN=DNM1L PE=1 SV=2	1	36	36	36	66.2	81.876	214600	278970	260630	286190	262900	257110	322730	314740	316340
O00442	RTCA	sp|O00442|RTCA_HUMAN RNA 3-terminal phosphate cyclase OS=Homo sapiens OX=9606 GN=RTCA PE=1 SV=1	1	10	10	10	40.2	39.336	109570	86466	132000	144110	123250	125980	130020	179150	157320
O00443	PIK3C2A	sp|O00443|P3C2A_HUMAN Phosphatidylinositol 4-phosphate 3-kinase C2 domain-containing subunit alpha OS=Homo sapiens OX=9606 GN=PIK3C2A PE=1 SV=2	1	7	7	7	5	190.68	69339	42493	40195	39695	50280	44785	39001	32516	37116
O00458	IFRD1	sp|O00458|IFRD1_HUMAN Interferon-related developmental regulator 1 OS=Homo sapiens OX=9606 GN=IFRD1 PE=1 SV=4	1	3	3	3	8.6	50.268
O00459	PIK3R2	sp|O00459|P85B_HUMAN Phosphatidylinositol 3-kinase regulatory subunit beta OS=Homo sapiens OX=9606 GN=PIK3R2 PE=1 SV=2	1	4	4	4	8	81.544		13821		12461	18849		14381
O00461	GOLIM4	sp|O00461|GOLI4_HUMAN Golgi integral membrane protein 4 OS=Homo sapiens OX=9606 GN=GOLIM4 PE=1 SV=1	1	23	23	23	37.4	81.879	631010	620850	556510	560970	604130	543930	536240	522110	523590
O00462	MANBA	sp|O00462|MANBA_HUMAN Beta-mannosidase OS=Homo sapiens OX=9606 GN=MANBA PE=1 SV=3	1	2	2	2	3.4	100.89	66240	72272
O00469	PLOD2	sp|O00469|PLOD2_HUMAN Procollagen-lysine,2-oxoglutarate 5-dioxygenase 2 OS=Homo sapiens OX=9606 GN=PLOD2 PE=1 SV=2	1	21	21	21	36.5	84.685	741840	670520	650320	747820	793810	819130	450070	441490	422200
O00470;O14770	MEIS1; MEIS2	sp|O00470|MEIS1_HUMAN Homeobox protein Meis1 OS=Homo sapiens OX=9606 GN=MEIS1 PE=1 SV=1;sp|O14770|MEIS2_HUMAN Homeobox protein Meis2 OS=Homo sapiens OX=9606 GN=MEIS2 PE=1 SV=2	2	1	1	1	2.8	43.016
O00471	EXOC5	sp|O00471|EXOC5_HUMAN Exocyst complex component 5 OS=Homo sapiens OX=9606 GN=EXOC5 PE=1 SV=1	1	14	14	13	26	81.852	97289	105060	95777	91500	90146	81670	109030	124410	119640
O00478;P78410;O00481	BTN3A3; BTN3A2	sp|O00478|BT3A3_HUMAN Butyrophilin subfamily 3 member A3 OS=Homo sapiens OX=9606 GN=BTN3A3 PE=1 SV=1;sp|P78410|BT3A2_HUMAN Butyrophilin subfamily 3 member A2 OS=Homo sapiens OX=9606 GN=BTN3A2 PE=1 SV=2;sp|O00481|BT3A1_HUMAN Butyrophilin subfamily 3 member	3	3	3	3	6.3	65.001	17123	19404	18034	41432	42047	12526		13225	13969
O00483	NDUFA4	sp|O00483|NDUA4_HUMAN Cytochrome c oxidase subunit NDUFA4 OS=Homo sapiens OX=9606 GN=NDUFA4 PE=1 SV=1	1	3	3	3	37	9.3697	378550	258060	308640	232470	241220	248610		265970	317720
O00487	PSMD14	sp|O00487|PSDE_HUMAN 26S proteasome non-ATPase regulatory subunit 14 OS=Homo sapiens OX=9606 GN=PSMD14 PE=1 SV=1	1	8	8	8	42.9	34.577	442280	414140	390270	499480	450210	386810	384720	374160	437120
O00488	ZNF593	sp|O00488|ZN593_HUMAN Zinc finger protein 593 OS=Homo sapiens OX=9606 GN=ZNF593 PE=1 SV=2	1	3	3	3	30.6	15.199	63536	46304	43193	34933	36618	29423	57370	52035	45832
O00499;Q9UBW5	BIN1	sp|O00499|BIN1_HUMAN Myc box-dependent-interacting protein 1 OS=Homo sapiens OX=9606 GN=BIN1 PE=1 SV=1	2	12	12	11	29.2	64.699	141950	154140	125130	139570	139900	127560	116060	99514	108570
O00505	KPNA3	sp|O00505|IMA4_HUMAN Importin subunit alpha-4 OS=Homo sapiens OX=9606 GN=KPNA3 PE=1 SV=2	1	15	9	9	36.9	57.81	298940	314040	288970	265390	278430	261090	261080	231230	238310
O00507	USP9Y	sp|O00507|USP9Y_HUMAN Probable ubiquitin carboxyl-terminal hydrolase FAF-Y OS=Homo sapiens OX=9606 GN=USP9Y PE=2 SV=2	1	17	1	1	7.5	291.07
O00541	PES1	sp|O00541|PESC_HUMAN Pescadillo homolog OS=Homo sapiens OX=9606 GN=PES1 PE=1 SV=1	1	15	15	15	26	68.002	154800	159440	142180	111000	111340	100820	153500	151130	144160
O00559	EBAG9	sp|O00559|RCAS1_HUMAN Receptor-binding cancer antigen expressed on SiSo cells OS=Homo sapiens OX=9606 GN=EBAG9 PE=1 SV=1	1	1	1	1	8.9	24.377
O00560	SDCBP	sp|O00560|SDCB1_HUMAN Syntenin-1 OS=Homo sapiens OX=9606 GN=SDCBP PE=1 SV=1	1	10	10	10	56.7	32.444	552910	643000	485150	290350	286960	258680	367660	377170	364940
O00562	PITPNM1	sp|O00562|PITM1_HUMAN Membrane-associated phosphatidylinositol transfer protein 1 OS=Homo sapiens OX=9606 GN=PITPNM1 PE=1 SV=4	1	2	2	2	2.3	134.85
O00566	MPHOSPH10	sp|O00566|MPP10_HUMAN U3 small nucleolar ribonucleoprotein protein MPP10 OS=Homo sapiens OX=9606 GN=MPHOSPH10 PE=1 SV=2	1	6	6	6	11.9	78.863	45305	60960	79249	76936	70909	65610	73750	92397	80593
O00567	NOP56	sp|O00567|NOP56_HUMAN Nucleolar protein 56 OS=Homo sapiens OX=9606 GN=NOP56 PE=1 SV=4	1	27	27	27	51.7	66.049	479190	467020	436260	436300	438450	454760	581020	572920	551890
O00571;Q9NQI0	DDX3X	sp|O00571|DDX3X_HUMAN ATP-dependent RNA helicase DDX3X OS=Homo sapiens OX=9606 GN=DDX3X PE=1 SV=3	2	30	29	9	55.1	73.243	830930	759010	859890	786130	779950	785950	799810	802200	863940
O00592	PODXL	sp|O00592|PODXL_HUMAN Podocalyxin OS=Homo sapiens OX=9606 GN=PODXL PE=1 SV=2	1	3	3	3	5.7	58.635	94975	116360	91446	94827	97797	80138	147100	132590	125300
O00622	CCN1	sp|O00622|CCN1_HUMAN CCN family member 1 OS=Homo sapiens OX=9606 GN=CCN1 PE=1 SV=1	1	17	17	17	44.6	42.026	64472	54127	46914	346790	397700	362200	23906	27792	21342
O00625	PIR	sp|O00625|PIR_HUMAN Pirin OS=Homo sapiens OX=9606 GN=PIR PE=1 SV=1	1	3	3	3	9.7	32.113	35966	30478	41067	33724	33141	45461		23174	28515
O00629	KPNA4	sp|O00629|IMA3_HUMAN Importin subunit alpha-3 OS=Homo sapiens OX=9606 GN=KPNA4 PE=1 SV=1	1	16	16	10	42.6	57.886	307310	339180	276090	262480	257660	270730	308050	318020	289000
O00635	TRIM38	sp|O00635|TRI38_HUMAN E3 ubiquitin-protein ligase TRIM38 OS=Homo sapiens OX=9606 GN=TRIM38 PE=1 SV=1	1	6	6	6	15.9	53.415	66710	67041	52607	52647	65171	56993	55946	55789	50874
O00743	PPP6C	sp|O00743|PPP6_HUMAN Serine/threonine-protein phosphatase 6 catalytic subunit OS=Homo sapiens OX=9606 GN=PPP6C PE=1 SV=1	1	11	11	11	45.6	35.144	144850	129200	126400	122440	136150	121460	124490	126600	129540
O00748	CES2	sp|O00748|EST2_HUMAN Cocaine esterase OS=Homo sapiens OX=9606 GN=CES2 PE=1 SV=1	1	3	3	3	5.7	61.806		19433	18704
O00754	MAN2B1	sp|O00754|MA2B1_HUMAN Lysosomal alpha-mannosidase OS=Homo sapiens OX=9606 GN=MAN2B1 PE=1 SV=3	1	12	12	12	14.5	113.74	108470	99066	113760	88180	101680	82510	124900	128200	122210
O00762	UBE2C	sp|O00762|UBE2C_HUMAN Ubiquitin-conjugating enzyme E2 C OS=Homo sapiens OX=9606 GN=UBE2C PE=1 SV=1	1	5	5	5	38	19.652	93509	86818	147770	114220	105490	125000	82520	86518	108830
O00764	PDXK	sp|O00764|PDXK_HUMAN Pyridoxal kinase OS=Homo sapiens OX=9606 GN=PDXK PE=1 SV=1	1	9	9	9	34	35.102	164550	152340	133530	170720	170790	170430	180670	185910	171330
O00767	SCD	sp|O00767|SCD_HUMAN Stearoyl-CoA desaturase OS=Homo sapiens OX=9606 GN=SCD PE=1 SV=2	1	2	2	2	7	41.522	135380	131440	106960	84303	95403	107300	44052	56025	54548
O14494	PLPP1	sp|O14494|PLPP1_HUMAN Phospholipid phosphatase 1 OS=Homo sapiens OX=9606 GN=PLPP1 PE=1 SV=1	1	1	1	1	5.3	32.156
O14497	ARID1A	sp|O14497|ARI1A_HUMAN AT-rich interactive domain-containing protein 1A OS=Homo sapiens OX=9606 GN=ARID1A PE=1 SV=3	1	16	16	15	10.5	242.04	78599	83736	67490	68316	74738	59163	86074	81049	81148
O14519;O75956	CDK2AP1; CDK2AP2	sp|O14519|CDKA1_HUMAN Cyclin-dependent kinase 2-associated protein 1 OS=Homo sapiens OX=9606 GN=CDK2AP1 PE=1 SV=1;sp|O75956|CDKA2_HUMAN Cyclin-dependent kinase 2-associated protein 2 OS=Homo sapiens OX=9606 GN=CDK2AP2 PE=1 SV=1	2	2	2	2	18.3	12.365
O14521	SDHD	sp|O14521|DHSD_HUMAN Succinate dehydrogenase [ubiquinone] cytochrome b small subunit, mitochondrial OS=Homo sapiens OX=9606 GN=SDHD PE=1 SV=1	1	1	1	1	6.3	17.043
O14524	NEMP1	sp|O14524|NEMP1_HUMAN Nuclear envelope integral membrane protein 1 OS=Homo sapiens OX=9606 GN=NEMP1 PE=1 SV=2	1	3	3	3	7	50.639			117390	86934	20713	150450	218920
O14530	TXNDC9	sp|O14530|TXND9_HUMAN Thioredoxin domain-containing protein 9 OS=Homo sapiens OX=9606 GN=TXNDC9 PE=1 SV=2	1	4	4	3	19	26.534	105270	94320	80571	70711	84956	76086	83650	75620	75197
O14531	DPYSL4	sp|O14531|DPYL4_HUMAN Dihydropyrimidinase-related protein 4 OS=Homo sapiens OX=9606 GN=DPYSL4 PE=1 SV=2	1	1	1	1	2.8	61.877
O14545	TRAFD1	sp|O14545|TRAD1_HUMAN TRAF-type zinc finger domain-containing protein 1 OS=Homo sapiens OX=9606 GN=TRAFD1 PE=1 SV=1	1	5	5	5	11.5	64.84	15675	28862	26305	22977	34316	30966	27801	32740	35148
O14548	COX7A2L	sp|O14548|COX7R_HUMAN Cytochrome c oxidase subunit 7A-related protein, mitochondrial OS=Homo sapiens OX=9606 GN=COX7A2L PE=1 SV=2	1	1	1	1	11.4	12.615
O14561	NDUFAB1	sp|O14561|ACPM_HUMAN Acyl carrier protein, mitochondrial OS=Homo sapiens OX=9606 GN=NDUFAB1 PE=1 SV=3	1	4	4	4	21.2	17.417	514530	527390	460670	436680	487560	428070	617600	558570	569420
O14562	UBFD1	sp|O14562|UBFD1_HUMAN Ubiquitin domain-containing protein UBFD1 OS=Homo sapiens OX=9606 GN=UBFD1 PE=1 SV=2	1	6	6	6	24.6	33.382	194120	175880	158660	139770	170810	139150	150530	123860	170020
O14569	CYB561D2	sp|O14569|C56D2_HUMAN Transmembrane reductase CYB561D2 OS=Homo sapiens OX=9606 GN=CYB561D2 PE=1 SV=1	1	1	1	1	5.4	23.973	91161	76437	73430	71413		75158	77443	69374	79354
O14578	CIT	sp|O14578|CTRO_HUMAN Citron Rho-interacting kinase OS=Homo sapiens OX=9606 GN=CIT PE=1 SV=2	1	18	18	18	11.7	231.43	42268	42207	39567	35393	36007	38480	38654	42979	41898
O14579	COPE	sp|O14579|COPE_HUMAN Coatomer subunit epsilon OS=Homo sapiens OX=9606 GN=COPE PE=1 SV=3	1	12	12	12	44.2	34.482	703320	619230	634520	706780	670040	657540	567010	630880	619670
O14617	AP3D1	sp|O14617|AP3D1_HUMAN AP-3 complex subunit delta-1 OS=Homo sapiens OX=9606 GN=AP3D1 PE=1 SV=1	1	38	38	38	42.8	130.16	277070	305360	273790	273310	263570	262310	279320	293950	279350
O14618	CCS	sp|O14618|CCS_HUMAN Copper chaperone for superoxide dismutase OS=Homo sapiens OX=9606 GN=CCS PE=1 SV=1	1	1	1	1	4.7	29.04
O14639	ABLIM1	sp|O14639|ABLM1_HUMAN Actin-binding LIM protein 1 OS=Homo sapiens OX=9606 GN=ABLIM1 PE=1 SV=3	1	2	2	2	3.6	87.687	3770.9	4908.6		8178.5
O14641;Q92997;O14640;P54792	DVL2; DVL3	sp|O14641|DVL2_HUMAN Segment polarity protein dishevelled homolog DVL-2 OS=Homo sapiens OX=9606 GN=DVL2 PE=1 SV=1;sp|Q92997|DVL3_HUMAN Segment polarity protein dishevelled homolog DVL-3 OS=Homo sapiens OX=9606 GN=DVL3 PE=1 SV=2	4	4	4	4	7.2	78.947	41391	37344	32374	32522	36664	33538	41164	38926	37909
O14646	CHD1	sp|O14646|CHD1_HUMAN Chromodomain-helicase-DNA-binding protein 1 OS=Homo sapiens OX=9606 GN=CHD1 PE=1 SV=2	1	12	12	9	8.5	196.69	129090	138280	121040	128440	120930	130640	140390	151660	147220
O14647;Q3L8U1;Q9P2D1;Q8TD26	CHD2	sp|O14647|CHD2_HUMAN Chromodomain-helicase-DNA-binding protein 2 OS=Homo sapiens OX=9606 GN=CHD2 PE=1 SV=2	4	10	7	7	6.5	211.34		42995	30673		39102	29263	43876	36066	9101.4
O14653	GOSR2	sp|O14653|GOSR2_HUMAN Golgi SNAP receptor complex member 2 OS=Homo sapiens OX=9606 GN=GOSR2 PE=1 SV=2	1	2	2	2	14.2	24.775				172930	62578
O14656	TOR1A	sp|O14656|TOR1A_HUMAN Torsin-1A OS=Homo sapiens OX=9606 GN=TOR1A PE=1 SV=1	1	7	7	7	26.8	37.808	103570	107210	100750	104710	93322	87313	146920	135540	145320
O14657	TOR1B	sp|O14657|TOR1B_HUMAN Torsin-1B OS=Homo sapiens OX=9606 GN=TOR1B PE=1 SV=2	1	6	6	6	22	37.978	83288	100790	121490	103640	84692	91412	87640	113360	112940
O14662	STX16	sp|O14662|STX16_HUMAN Syntaxin-16 OS=Homo sapiens OX=9606 GN=STX16 PE=1 SV=3	1	4	4	4	15.1	37.031	63536	40479	92188	78638	73710	95795	138960	144600
O14672	ADAM10	sp|O14672|ADA10_HUMAN Disintegrin and metalloproteinase domain-containing protein 10 OS=Homo sapiens OX=9606 GN=ADAM10 PE=1 SV=1	1	10	10	10	18.6	84.141	109960	107750	96253	82631	100030	89775	97739	94704	92271
O14683	TP53I11	sp|O14683|P5I11_HUMAN Tumor protein p53-inducible protein 11 OS=Homo sapiens OX=9606 GN=TP53I11 PE=1 SV=2	1	3	3	3	13.8	21.054	38998	46153	36555	40827	44666	58199	27876	25486	22549
O14684	PTGES	sp|O14684|PTGES_HUMAN Prostaglandin E synthase OS=Homo sapiens OX=9606 GN=PTGES PE=1 SV=2	1	2	2	2	13.2	17.102
O14686	KMT2D	sp|O14686|KMT2D_HUMAN Histone-lysine N-methyltransferase 2D OS=Homo sapiens OX=9606 GN=KMT2D PE=1 SV=2	1	3	3	3	0.8	593.38							11778		12277
O14727	APAF1	sp|O14727|APAF_HUMAN Apoptotic protease-activating factor 1 OS=Homo sapiens OX=9606 GN=APAF1 PE=1 SV=2	1	9	9	9	9.1	141.84	26480	30218	19579	24828	27571	31321	28267	25257	23811
O14730	RIOK3	sp|O14730|RIOK3_HUMAN Serine/threonine-protein kinase RIO3 OS=Homo sapiens OX=9606 GN=RIOK3 PE=1 SV=2	1	2	2	2	5.6	59.092							57121	42710	38546
O14734	ACOT8	sp|O14734|ACOT8_HUMAN Acyl-coenzyme A thioesterase 8 OS=Homo sapiens OX=9606 GN=ACOT8 PE=1 SV=1	1	5	5	5	25.4	35.914	104340	104550	88770	90547	83311	79864	116460	118460	112260
O14735	CDIPT	sp|O14735|CDIPT_HUMAN CDP-diacylglycerol--inositol 3-phosphatidyltransferase OS=Homo sapiens OX=9606 GN=CDIPT PE=1 SV=1	1	2	2	2	10.3	23.539	106720		124810	145170	132130	119450	128760	151810	145050
O14737	PDCD5	sp|O14737|PDCD5_HUMAN Programmed cell death protein 5 OS=Homo sapiens OX=9606 GN=PDCD5 PE=1 SV=3	1	6	6	6	52.8	14.285	609560	574210	485980	468650	547470	408250	509820	497880	437860
O14744	PRMT5	sp|O14744|ANM5_HUMAN Protein arginine N-methyltransferase 5 OS=Homo sapiens OX=9606 GN=PRMT5 PE=1 SV=4	1	14	14	14	28.4	72.683	220820	220460	173100	183550	188990	198440	211900	206430	199120
O14745	NHERF1	sp|O14745|NHRF1_HUMAN Na(+)/H(+) exchange regulatory cofactor NHE-RF1 OS=Homo sapiens OX=9606 GN=NHERF1 PE=1 SV=4	1	13	13	13	41.6	38.868	260080	239190	226650	292060	301300	311340	289100	301910	271970
O14757	CHEK1	sp|O14757|CHK1_HUMAN Serine/threonine-protein kinase Chk1 OS=Homo sapiens OX=9606 GN=CHEK1 PE=1 SV=2	1	2	2	2	5.5	54.433
O14763	TNFRSF10B	sp|O14763|TR10B_HUMAN Tumor necrosis factor receptor superfamily member 10B OS=Homo sapiens OX=9606 GN=TNFRSF10B PE=1 SV=2	1	3	3	3	10.7	47.878	13919	26918				45580	41063	52378	76761
O14773	TPP1	sp|O14773|TPP1_HUMAN Tripeptidyl-peptidase 1 OS=Homo sapiens OX=9606 GN=TPP1 PE=1 SV=2	1	5	5	5	13.1	61.247	378550	336150	341160	270510	328420	305530	323480	279470	315310
O14776	TCERG1	sp|O14776|TCRG1_HUMAN Transcription elongation regulator 1 OS=Homo sapiens OX=9606 GN=TCERG1 PE=1 SV=2	1	21	21	21	19.5	123.9	177380	177470	165090	174210	186100	168820	181290	187100	186620
O14777	NDC80	sp|O14777|NDC80_HUMAN Kinetochore protein NDC80 homolog OS=Homo sapiens OX=9606 GN=NDC80 PE=1 SV=1	1	15	15	15	21.8	73.912	112820	121550	110740	103470	94078	97379	97229	111960	103970
O14786	NRP1	sp|O14786|NRP1_HUMAN Neuropilin-1 OS=Homo sapiens OX=9606 GN=NRP1 PE=1 SV=3	1	3	3	3	5.3	103.13	170340	231130	162130	103440	136440	126440	121610	126310	48129
O14787	TNPO2	sp|O14787|TNPO2_HUMAN Transportin-2 OS=Homo sapiens OX=9606 GN=TNPO2 PE=1 SV=3	1	13	7	7	17.7	101.39	116510	129700	101450	110860	138920	127970	125510	117410	121570
O14802	POLR3A	sp|O14802|RPC1_HUMAN DNA-directed RNA polymerase III subunit RPC1 OS=Homo sapiens OX=9606 GN=POLR3A PE=1 SV=2	1	5	5	5	5.3	155.64	15658	13274	13354	17671	16433	16641	15301	18142	20214
O14818;Q8TAA3	PSMA7	sp|O14818|PSA7_HUMAN Proteasome subunit alpha type-7 OS=Homo sapiens OX=9606 GN=PSMA7 PE=1 SV=1	2	12	12	12	53.2	27.887	982750	965520	902640	960620	995590	916880	884900	915500	873970
O14828	SCAMP3	sp|O14828|SCAM3_HUMAN Secretory carrier-associated membrane protein 3 OS=Homo sapiens OX=9606 GN=SCAMP3 PE=1 SV=3	1	9	9	9	41.2	38.287	378120	377020	320980	292700	325130	274700	337050	356070	328900
O14874	BCKDK	sp|O14874|BCKD_HUMAN [3-methyl-2-oxobutanoate dehydrogenase [lipoamide]] kinase, mitochondrial OS=Homo sapiens OX=9606 GN=BCKDK PE=1 SV=2	1	3	3	3	7	46.36	53630	45681	50908		46803		40464	36070	37450
O14879	IFIT3	sp|O14879|IFIT3_HUMAN Interferon-induced protein with tetratricopeptide repeats 3 OS=Homo sapiens OX=9606 GN=IFIT3 PE=1 SV=1	1	9	9	9	26.1	55.984	85099	115100	86467	61764	66625	65154	58345	32109	38235
O14880	MGST3	sp|O14880|MGST3_HUMAN Microsomal glutathione S-transferase 3 OS=Homo sapiens OX=9606 GN=MGST3 PE=1 SV=1	1	4	4	4	25.7	16.516	194930	282350	448220	492730	419360	350760	361500	417790	371240
O14893	GEMIN2	sp|O14893|GEMI2_HUMAN Gem-associated protein 2 OS=Homo sapiens OX=9606 GN=GEMIN2 PE=1 SV=1	1	5	5	5	23.9	31.585	31193	40971	30400		40185	34657	39629	38737	47099
O14907	TAX1BP3	sp|O14907|TX1B3_HUMAN Tax1-binding protein 3 OS=Homo sapiens OX=9606 GN=TAX1BP3 PE=1 SV=2	1	4	4	4	45.2	13.735	591290	491230	479590	519910	456590	437660	414780	378140	417430
O14908;Q8TF64	GIPC1	sp|O14908|GIPC1_HUMAN PDZ domain-containing protein GIPC1 OS=Homo sapiens OX=9606 GN=GIPC1 PE=1 SV=2	2	11	11	11	36.6	36.049	224450	221330	192920	157240	180600	164620	194330	196890	207560
O14920	IKBKB	sp|O14920|IKKB_HUMAN Inhibitor of nuclear factor kappa-B kinase subunit beta OS=Homo sapiens OX=9606 GN=IKBKB PE=1 SV=1	1	9	9	9	14.8	86.563	55063	59932	61903	44733	49902	57938	65147	52845	49997
O14925;Q5SRD1	TIMM23; TIMM23B	sp|O14925|TIM23_HUMAN Mitochondrial import inner membrane translocase subunit Tim23 OS=Homo sapiens OX=9606 GN=TIMM23 PE=1 SV=1;sp|Q5SRD1|TI23B_HUMAN Mitochondrial import inner membrane translocase subunit Tim23B OS=Homo sapiens OX=9606 GN=TIMM23B PE=1 SV=	2	4	4	4	27.8	21.943	279530	250440	211660	195360	196000	186970	195600	218570	231260
O14929	HAT1	sp|O14929|HAT1_HUMAN Histone acetyltransferase type B catalytic subunit OS=Homo sapiens OX=9606 GN=HAT1 PE=1 SV=2	1	10	10	10	32.7	49.54	323690	343390	324620	278590	274510	264540	313210	317510	283280
O14933	UBE2L6	sp|O14933|UB2L6_HUMAN Ubiquitin/ISG15-conjugating enzyme E2 L6 OS=Homo sapiens OX=9606 GN=UBE2L6 PE=1 SV=4	1	2	2	2	19.6	17.769		36776		33021				11833
O14936	CASK	sp|O14936|CSKP_HUMAN Peripheral plasma membrane protein CASK OS=Homo sapiens OX=9606 GN=CASK PE=1 SV=3	1	17	17	17	21.9	105.12	160810	178680	148610	164660	168890	148020	182020	182870	166440
O14949	UQCRQ	sp|O14949|QCR8_HUMAN Cytochrome b-c1 complex subunit 8 OS=Homo sapiens OX=9606 GN=UQCRQ PE=1 SV=4	1	3	3	3	37.8	9.9062	168420	139970	156690	170750	161570	161760	157020	166080	157830
O14950;P19105	MYL12B; MYL12A	sp|O14950|ML12B_HUMAN Myosin regulatory light chain 12B OS=Homo sapiens OX=9606 GN=MYL12B PE=1 SV=2;sp|P19105|ML12A_HUMAN Myosin regulatory light chain 12A OS=Homo sapiens OX=9606 GN=MYL12A PE=1 SV=2	2	11	11	5	62.8	19.779	2365300	3041900	2911100	3410900	3526100	3495700	2765600	2978900	2801200
O14964	HGS	sp|O14964|HGS_HUMAN Hepatocyte growth factor-regulated tyrosine kinase substrate OS=Homo sapiens OX=9606 GN=HGS PE=1 SV=1	1	17	17	17	22.4	86.191	216050	216380	213790	184780	197650	189800	213400	199950	200920
O14965;Q9UQB9	AURKA	sp|O14965|AURKA_HUMAN Aurora kinase A OS=Homo sapiens OX=9606 GN=AURKA PE=1 SV=3	2	8	7	7	26.1	45.823	47616	52574	53112	43600	51797	45791	55938	59679	51479
O14966	RAB29	sp|O14966|RAB7L_HUMAN Ras-related protein Rab-7L1 OS=Homo sapiens OX=9606 GN=RAB29 PE=1 SV=1	1	4	3	3	27.6	23.155		53594		31247		24827		38170	33433
O14967	CLGN	sp|O14967|CLGN_HUMAN Calmegin OS=Homo sapiens OX=9606 GN=CLGN PE=1 SV=1	1	13	13	13	26.9	70.038	106120	128450	109040	116570	112010	120480	166340	167870	157220
O14972	VPS26C	sp|O14972|VP26C_HUMAN Vacuolar protein sorting-associated protein 26C OS=Homo sapiens OX=9606 GN=VPS26C PE=1 SV=1	1	5	5	5	20.5	33.01	79030	72818	73201	63583	65850	60878	61743	58383	58479
O14974;O60237	PPP1R12A	sp|O14974|MYPT1_HUMAN Protein phosphatase 1 regulatory subunit 12A OS=Homo sapiens OX=9606 GN=PPP1R12A PE=1 SV=1	2	37	37	37	33.9	115.28	290660	313640	264660	292690	311000	286420	266230	256980	237910
O14976	GAK	sp|O14976|GAK_HUMAN Cyclin-G-associated kinase OS=Homo sapiens OX=9606 GN=GAK PE=1 SV=2	1	15	15	15	12.5	143.19	100510	97085	79167	70078	79044	77015	89868	83667	84420
O14979	HNRNPDL	sp|O14979|HNRDL_HUMAN Heterogeneous nuclear ribonucleoprotein D-like OS=Homo sapiens OX=9606 GN=HNRNPDL PE=1 SV=3	1	13	12	12	26.7	46.437	826610	808220	979940	865140	831440	843260	696740	767410	760730
O14980	XPO1	sp|O14980|XPO1_HUMAN Exportin-1 OS=Homo sapiens OX=9606 GN=XPO1 PE=1 SV=1	1	36	36	36	42.3	123.38	410480	455800	483370	526000	496030	510850	485760	555990	528890
O14981	BTAF1	sp|O14981|BTAF1_HUMAN TATA-binding protein-associated factor 172 OS=Homo sapiens OX=9606 GN=BTAF1 PE=1 SV=2	1	21	21	21	14	206.89	112160	109290	100990	86279	93262	80698	155980	164460	158370
O15013;Q9HCE6	ARHGEF10	sp|O15013|ARHGA_HUMAN Rho guanine nucleotide exchange factor 10 OS=Homo sapiens OX=9606 GN=ARHGEF10 PE=1 SV=4	2	17	17	17	14.8	151.61	81257	70494	59469	47460	55864	53632	59114	53581	49111
O15014	ZNF609	sp|O15014|ZN609_HUMAN Zinc finger protein 609 OS=Homo sapiens OX=9606 GN=ZNF609 PE=1 SV=2	1	4	4	4	5.1	151.19				13290		11239			17699
O15027	SEC16A	sp|O15027|SC16A_HUMAN Protein transport protein Sec16A OS=Homo sapiens OX=9606 GN=SEC16A PE=1 SV=4	1	25	25	25	14.9	251.89	152310	156220	128350	142220	154970	137050	173040	172120	158340
O15031	PLXNB2	sp|O15031|PLXB2_HUMAN Plexin-B2 OS=Homo sapiens OX=9606 GN=PLXNB2 PE=1 SV=3	1	23	23	23	18	205.12	100560	109610	91927	94591	101740	100310	83906	89123	86361
O15042	U2SURP	sp|O15042|SR140_HUMAN U2 snRNP-associated SURP motif-containing protein OS=Homo sapiens OX=9606 GN=U2SURP PE=1 SV=2	1	25	25	25	27.7	118.29	263030	262360	247550	235190	245890	219280	281940	275820	264590
O15047;Q9UPS6	SETD1A	sp|O15047|SET1A_HUMAN Histone-lysine N-methyltransferase SETD1A OS=Homo sapiens OX=9606 GN=SETD1A PE=1 SV=3	2	6	6	6	4.6	186.03	48880	49103	34172	24385	37332	28195	38069	24854	52382
O15056	SYNJ2	sp|O15056|SYNJ2_HUMAN Synaptojanin-2 OS=Homo sapiens OX=9606 GN=SYNJ2 PE=1 SV=3	1	18	18	18	15.4	165.54	104880	100810	94749	66293	69362	64777	75735	77728	77056
O15061	SYNM	sp|O15061|SYNEM_HUMAN Synemin OS=Homo sapiens OX=9606 GN=SYNM PE=1 SV=3	1	5	5	5	4.5	172.87		12380					20298	23911	18976
O15066;O14782;Q9BVG8;Q9P2E2	KIF3B	sp|O15066|KIF3B_HUMAN Kinesin-like protein KIF3B OS=Homo sapiens OX=9606 GN=KIF3B PE=1 SV=1	4	12	12	11	22.4	85.124	72661	83157	59885	57089	65801	52294	97634	106230	92923
O15067	PFAS	sp|O15067|PUR4_HUMAN Phosphoribosylformylglycinamidine synthase OS=Homo sapiens OX=9606 GN=PFAS PE=1 SV=4	1	26	26	26	29.3	144.73	234470	226010	206080	202270	215110	210640	202530	194280	189430
O15084;Q8NB46	ANKRD28	sp|O15084|ANR28_HUMAN Serine/threonine-protein phosphatase 6 regulatory ankyrin repeat subunit A OS=Homo sapiens OX=9606 GN=ANKRD28 PE=1 SV=5	2	14	14	13	20.2	112.96	59318	65679	53468	53320	54432	48366	57564	60347	52112
O15085	ARHGEF11	sp|O15085|ARHGB_HUMAN Rho guanine nucleotide exchange factor 11 OS=Homo sapiens OX=9606 GN=ARHGEF11 PE=1 SV=1	1	4	4	4	4.1	167.7	16350					15227	18934		21332
O15091	PRORP	sp|O15091|MRPP3_HUMAN Mitochondrial ribonuclease P catalytic subunit OS=Homo sapiens OX=9606 GN=PRORP PE=1 SV=2	1	3	3	3	7.9	67.315	23329	18272			24951	26828		17955
O15111	CHUK	sp|O15111|IKKA_HUMAN Inhibitor of nuclear factor kappa-B kinase subunit alpha OS=Homo sapiens OX=9606 GN=CHUK PE=1 SV=2	1	7	7	7	14.2	84.639	72939	61220	57293	63036	74379	59203	72442	81907	84648
O15116	LSM1	sp|O15116|LSM1_HUMAN U6 snRNA-associated Sm-like protein LSm1 OS=Homo sapiens OX=9606 GN=LSM1 PE=1 SV=1	1	3	3	3	30.1	15.179	73252	49707	75565	71855	78234	69327	52137	61643	74577
O15118	NPC1	sp|O15118|NPC1_HUMAN NPC intracellular cholesterol transporter 1 OS=Homo sapiens OX=9606 GN=NPC1 PE=1 SV=2	1	9	9	9	10.8	142.17	140410	114670	148680	136590	120580	117030	140670	165950	157550
O15119;Q13207	TBX3	sp|O15119|TBX3_HUMAN T-box transcription factor TBX3 OS=Homo sapiens OX=9606 GN=TBX3 PE=1 SV=4	2	4	4	4	7.3	79.388	31926		21489	23547	28005
O15120	AGPAT2	sp|O15120|PLCB_HUMAN 1-acyl-sn-glycerol-3-phosphate acyltransferase beta OS=Homo sapiens OX=9606 GN=AGPAT2 PE=1 SV=1	1	1	1	1	5	30.914
O15121	DEGS1	sp|O15121|DEGS1_HUMAN Sphingolipid delta(4)-desaturase DES1 OS=Homo sapiens OX=9606 GN=DEGS1 PE=1 SV=1	1	4	4	4	15.2	37.866	36940	55694	59287	55692	50413	41996	36653		52056
O15126	SCAMP1	sp|O15126|SCAM1_HUMAN Secretory carrier-associated membrane protein 1 OS=Homo sapiens OX=9606 GN=SCAMP1 PE=1 SV=2	1	5	5	5	17.5	37.92	133000	156600	106420	116060	126520	98660	106180	94020	105950
O15127	SCAMP2	sp|O15127|SCAM2_HUMAN Secretory carrier-associated membrane protein 2 OS=Homo sapiens OX=9606 GN=SCAMP2 PE=1 SV=2	1	3	3	3	12.2	36.648	324130	274030	272330	265160	262000	254790	275180	246150	295020
O15143	ARPC1B	sp|O15143|ARC1B_HUMAN Actin-related protein 2/3 complex subunit 1B OS=Homo sapiens OX=9606 GN=ARPC1B PE=1 SV=3	1	17	17	16	57.3	40.949	833050	921780	940120	1029400	1047300	914380	782050	490160	868870
O15144	ARPC2	sp|O15144|ARPC2_HUMAN Actin-related protein 2/3 complex subunit 2 OS=Homo sapiens OX=9606 GN=ARPC2 PE=1 SV=1	1	20	20	20	61	34.333	882100	886930	918860	1005700	1051200	994710	871040	833120	801860
O15145	ARPC3	sp|O15145|ARPC3_HUMAN Actin-related protein 2/3 complex subunit 3 OS=Homo sapiens OX=9606 GN=ARPC3 PE=1 SV=3	1	9	9	9	44.4	20.546	531210	563170	483330	515280	563760	535880	422330	416940	418540
O15155	BET1	sp|O15155|BET1_HUMAN BET1 homolog OS=Homo sapiens OX=9606 GN=BET1 PE=1 SV=1	1	2	2	2	24.6	13.289	30311	120050	116240	160340	153820	174000	121900		143920
O15160	POLR1C	sp|O15160|RPAC1_HUMAN DNA-directed RNA polymerases I and III subunit RPAC1 OS=Homo sapiens OX=9606 GN=POLR1C PE=1 SV=1	1	8	8	8	33.5	39.249	312940	334470	295760	236060	265440	230420	316010	345440	318400
O15162	PLSCR1	sp|O15162|PLS1_HUMAN Phospholipid scramblase 1 OS=Homo sapiens OX=9606 GN=PLSCR1 PE=1 SV=1	1	3	3	3	12.3	35.049	64746	86555	109700	115040	74774	93185	57983		100180
O15164	TRIM24	sp|O15164|TIF1A_HUMAN Transcription intermediary factor 1-alpha OS=Homo sapiens OX=9606 GN=TRIM24 PE=1 SV=3	1	4	3	3	3.9	116.83	8136.8	8601.5	8685.1	7565.1	8133		15544	14292	19882
O15173	PGRMC2	sp|O15173|PGRC2_HUMAN Membrane-associated progesterone receptor component 2 OS=Homo sapiens OX=9606 GN=PGRMC2 PE=1 SV=1	1	4	4	4	16.1	23.818	440830	414640	365930	359420	439610	380190	414110	378750	399720
O15182	CETN3	sp|O15182|CETN3_HUMAN Centrin-3 OS=Homo sapiens OX=9606 GN=CETN3 PE=1 SV=2	1	3	3	3	25.7	19.55	14947			15061	12791	14809	14764	15243	14441
O15212	PFDN6	sp|O15212|PFD6_HUMAN Prefoldin subunit 6 OS=Homo sapiens OX=9606 GN=PFDN6 PE=1 SV=1	1	10	10	10	56.6	14.582	392680	361210	335950	377080	416670	367590	398370	407090	400620
O15213	WDR46	sp|O15213|WDR46_HUMAN WD repeat-containing protein 46 OS=Homo sapiens OX=9606 GN=WDR46 PE=1 SV=3	1	10	10	10	23.6	68.07	1584800	1400600	1202300	1239600	1459100	1223500	1425800	1484400	1342900
O15226	NKRF	sp|O15226|NKRF_HUMAN NF-kappa-B-repressing factor OS=Homo sapiens OX=9606 GN=NKRF PE=1 SV=2	1	12	12	12	21.3	77.672	101010	102930	94846	96343	103540	103180	121250	138060	125470
O15228	GNPAT	sp|O15228|GNPAT_HUMAN Dihydroxyacetone phosphate acyltransferase OS=Homo sapiens OX=9606 GN=GNPAT PE=1 SV=1	1	9	9	9	20.4	77.187	142100	140370	138280	121120	114880	131140	159820	180630	150920
O15234	CASC3	sp|O15234|CASC3_HUMAN Protein CASC3 OS=Homo sapiens OX=9606 GN=CASC3 PE=1 SV=2	1	5	5	5	8.4	76.277	20087	23225	18386	14972	14621	12849	23445	18607	16095
O15235	MRPS12	sp|O15235|RT12_HUMAN 28S ribosomal protein S12, mitochondrial OS=Homo sapiens OX=9606 GN=MRPS12 PE=1 SV=1	1	3	3	3	26.8	15.173			14856	11653			8952	23623	12906
O15239	NDUFA1	sp|O15239|NDUA1_HUMAN NADH dehydrogenase [ubiquinone] 1 alpha subcomplex subunit 1 OS=Homo sapiens OX=9606 GN=NDUFA1 PE=1 SV=1	1	1	1	1	18.6	8.0723
O15243	LEPROT	sp|O15243|OBRG_HUMAN Leptin receptor gene-related protein OS=Homo sapiens OX=9606 GN=LEPROT PE=1 SV=1	1	1	1	1	9.9	14.254
O15247	CLIC2	sp|O15247|CLIC2_HUMAN Chloride intracellular channel protein 2 OS=Homo sapiens OX=9606 GN=CLIC2 PE=1 SV=3	1	5	5	4	30.4	28.356	84000	95684	79670	49094	86926	40203	92679	63875	50973
O15254	ACOX3	sp|O15254|ACOX3_HUMAN Peroxisomal acyl-coenzyme A oxidase 3 OS=Homo sapiens OX=9606 GN=ACOX3 PE=1 SV=2	1	5	5	5	9	77.628	20314		19950	19751		21376	21627	26849	23619
O15258	RER1	sp|O15258|RER1_HUMAN Protein RER1 OS=Homo sapiens OX=9606 GN=RER1 PE=1 SV=1	1	4	4	4	24	22.958	133950	209810	165200	159260	151410	121360	208980	189050	145310
O15260	SURF4	sp|O15260|SURF4_HUMAN Surfeit locus protein 4 OS=Homo sapiens OX=9606 GN=SURF4 PE=1 SV=3	1	6	6	6	27.5	30.394	116060	103340	489830	626390	396630	589050	316930	394140	504990
O15269	SPTLC1	sp|O15269|SPTC1_HUMAN Serine palmitoyltransferase 1 OS=Homo sapiens OX=9606 GN=SPTLC1 PE=1 SV=1	1	11	11	11	28.3	52.743	210870	199720	188510	178640	182650	179470	197470	209190	192790
O15270	SPTLC2	sp|O15270|SPTC2_HUMAN Serine palmitoyltransferase 2 OS=Homo sapiens OX=9606 GN=SPTLC2 PE=1 SV=1	1	9	9	9	22.6	62.924	68970	75421	79841	83764	66739	78195	72184	74376	65375
O15294	OGT	sp|O15294|OGT1_HUMAN UDP-N-acetylglucosamine--peptide N-acetylglucosaminyltransferase 110 kDa subunit OS=Homo sapiens OX=9606 GN=OGT PE=1 SV=3	1	23	23	23	27.2	116.92	230920	235300	207900	194390	213410	197450	189390	183050	181170
O15304	SIVA1	sp|O15304|SIVA_HUMAN Apoptosis regulatory protein Siva OS=Homo sapiens OX=9606 GN=SIVA1 PE=1 SV=2	1	2	2	2	20.6	18.695		51961					41425		36976
O15305	PMM2	sp|O15305|PMM2_HUMAN Phosphomannomutase 2 OS=Homo sapiens OX=9606 GN=PMM2 PE=1 SV=1	1	7	7	6	30.5	28.082	233460	233520	176830	171630	179660	107690	165100	135870	139390
O15321	TM9SF1	sp|O15321|TM9S1_HUMAN Transmembrane 9 superfamily member 1 OS=Homo sapiens OX=9606 GN=TM9SF1 PE=2 SV=2	1	5	5	5	10.4	68.86	100680	76254	69280	73389	82502	104980	90686	72592	75594
O15344	MID1	sp|O15344|TRI18_HUMAN E3 ubiquitin-protein ligase Midline-1 OS=Homo sapiens OX=9606 GN=MID1 PE=1 SV=1	1	3	3	3	7.2	75.25	73269	78986	58607	43302	52874	44037	51381	48942	50575
O15347	HMGB3	sp|O15347|HMGB3_HUMAN High mobility group protein B3 OS=Homo sapiens OX=9606 GN=HMGB3 PE=1 SV=4	1	8	8	7	31.5	22.98	608810	624600	533840	538100	557610	545920	628640	532130	729210
O15355	PPM1G	sp|O15355|PPM1G_HUMAN Protein phosphatase 1G OS=Homo sapiens OX=9606 GN=PPM1G PE=1 SV=1	1	14	14	14	35.7	59.271	303790	392920	307270	297350	293570	296120	399350	387970	333140
O15357	INPPL1	sp|O15357|SHIP2_HUMAN Phosphatidylinositol 3,4,5-trisphosphate 5-phosphatase 2 OS=Homo sapiens OX=9606 GN=INPPL1 PE=1 SV=2	1	12	12	12	13.3	138.6	41171	42586	35621	38941	50328	39637	44684	43210	40886
O15371	EIF3D	sp|O15371|EIF3D_HUMAN Eukaryotic translation initiation factor 3 subunit D OS=Homo sapiens OX=9606 GN=EIF3D PE=1 SV=1	1	20	20	20	52.9	63.972	393760	476520	423870	391760	390090	396440	394280	382640	423730
O15372	EIF3H	sp|O15372|EIF3H_HUMAN Eukaryotic translation initiation factor 3 subunit H OS=Homo sapiens OX=9606 GN=EIF3H PE=1 SV=1	1	15	15	15	48.3	39.93	326640	326670	323280	306730	313540	312430	350100	343250	325490
O15381	NVL	sp|O15381|NVL_HUMAN Nuclear valosin-containing protein-like OS=Homo sapiens OX=9606 GN=NVL PE=1 SV=1	1	8	8	8	14.4	95.05	37769	46326	33066	21559	28846	18542	54253	62102	54466
O15382	BCAT2	sp|O15382|BCAT2_HUMAN Branched-chain-amino-acid aminotransferase, mitochondrial OS=Homo sapiens OX=9606 GN=BCAT2 PE=1 SV=2	1	8	8	8	26	44.287	75982	78882	64783	75336	79356	68140	82819	78572	74255
O15397	IPO8	sp|O15397|IPO8_HUMAN Importin-8 OS=Homo sapiens OX=9606 GN=IPO8 PE=1 SV=2	1	11	10	10	13.3	119.94	113700	125760	100760	75771	73725	64171	125690	136980	115520
O15400	STX7	sp|O15400|STX7_HUMAN Syntaxin-7 OS=Homo sapiens OX=9606 GN=STX7 PE=1 SV=4	1	6	6	6	28	29.815	313950	312010	303310	287910	315310	272800	275590	290780	263050
O15427	SLC16A3	sp|O15427|MOT4_HUMAN Monocarboxylate transporter 4 OS=Homo sapiens OX=9606 GN=SLC16A3 PE=1 SV=1	1	6	6	6	14	49.469	431570	500320	503530	553680	526410	533720	331750	312810	294330
O15431	SLC31A1	sp|O15431|COPT1_HUMAN High affinity copper uptake protein 1 OS=Homo sapiens OX=9606 GN=SLC31A1 PE=1 SV=1	1	1	1	1	5.8	21.09
O15439	ABCC4	sp|O15439|MRP4_HUMAN ATP-binding cassette sub-family C member 4 OS=Homo sapiens OX=9606 GN=ABCC4 PE=1 SV=3	1	4	4	4	3.7	149.52	28959	36807	21680	22555	22516	22615	21473	25664	27146
O15446	POLR1G	sp|O15446|RPA34_HUMAN DNA-directed RNA polymerase I subunit RPA34 OS=Homo sapiens OX=9606 GN=POLR1G PE=1 SV=1	1	4	4	4	13.5	54.985	46673	88520	46514	21448	28902	45708	56667	54117	44548
O15460	P4HA2	sp|O15460|P4HA2_HUMAN Prolyl 4-hydroxylase subunit alpha-2 OS=Homo sapiens OX=9606 GN=P4HA2 PE=1 SV=1	1	16	16	16	36.4	60.901	641910	594620	605470	665600	659870	671260	358060	361310	341510
O15484	CAPN5	sp|O15484|CAN5_HUMAN Calpain-5 OS=Homo sapiens OX=9606 GN=CAPN5 PE=1 SV=2	1	4	4	4	9.4	73.168	36159	33673	44950	51386	49478	47432	48647	39979	55641
O15498	YKT6	sp|O15498|YKT6_HUMAN Synaptobrevin homolog YKT6 OS=Homo sapiens OX=9606 GN=YKT6 PE=1 SV=1	1	8	8	8	51.5	22.417	218310	181190	255460	273140	276660	270020	242840	235870	242800
O15504	NUP42	sp|O15504|NUP42_HUMAN Nucleoporin NUP42 OS=Homo sapiens OX=9606 GN=NUP42 PE=1 SV=1	1	1	1	1	3.1	44.871
O15511	ARPC5	sp|O15511|ARPC5_HUMAN Actin-related protein 2/3 complex subunit 5 OS=Homo sapiens OX=9606 GN=ARPC5 PE=1 SV=3	1	3	3	3	29.1	16.32	603760	489600	581990	703520	615420	637660	441160	349450	520980
O15514	POLR2D	sp|O15514|RPB4_HUMAN DNA-directed RNA polymerase II subunit RPB4 OS=Homo sapiens OX=9606 GN=POLR2D PE=1 SV=1	1	2	2	2	23.2	16.311	140800	148920	44818	83263	67758		125000	130050	117990
O15523	DDX3Y	sp|O15523|DDX3Y_HUMAN ATP-dependent RNA helicase DDX3Y OS=Homo sapiens OX=9606 GN=DDX3Y PE=1 SV=2	1	22	1	1	38.5	73.153
O15530;Q6A1A2	PDPK1; PDPK2P	sp|O15530|PDPK1_HUMAN 3-phosphoinositide-dependent protein kinase 1 OS=Homo sapiens OX=9606 GN=PDPK1 PE=1 SV=1;sp|Q6A1A2|PDPK2_HUMAN Putative 3-phosphoinositide-dependent protein kinase 2 OS=Homo sapiens OX=9606 GN=PDPK2P PE=5 SV=1	2	11	11	11	27	63.151	62119	60657	74819	65390	57711	62650	97161	107280	113280
O15533	TAPBP	sp|O15533|TPSN_HUMAN Tapasin OS=Homo sapiens OX=9606 GN=TAPBP PE=1 SV=2	1	6	6	6	17.6	47.57	185040	164840	189400	187160	195950	210090	188030	185320	193940
O15541;Q8IZP6	RNF113A	sp|O15541|R113A_HUMAN E3 ubiquitin-protein ligase RNF113A OS=Homo sapiens OX=9606 GN=RNF113A PE=1 SV=1	2	4	4	4	16	38.787	40945	34363	16506	18106	26273	21166	31069	30570	39251
O43143	DHX15	sp|O43143|DHX15_HUMAN ATP-dependent RNA helicase DHX15 OS=Homo sapiens OX=9606 GN=DHX15 PE=1 SV=2	1	36	36	35	49.8	90.932	724470	708880	690140	705150	711030	691780	711830	741310	777240
O43148	RNMT	sp|O43148|MCES_HUMAN mRNA cap guanine-N7 methyltransferase OS=Homo sapiens OX=9606 GN=RNMT PE=1 SV=1	1	9	9	9	23.9	54.843	111090	116620	113990	125740	130810	129630	124330	119230	107540
O43149	ZZEF1	sp|O43149|ZZEF1_HUMAN Zinc finger ZZ-type and EF-hand domain-containing protein 1 OS=Homo sapiens OX=9606 GN=ZZEF1 PE=1 SV=6	1	8	8	8	3.6	331.07	52142	57985	47466	39660	47895	32771	47152	43755	39608
O43150	ASAP2	sp|O43150|ASAP2_HUMAN Arf-GAP with SH3 domain, ANK repeat and PH domain-containing protein 2 OS=Homo sapiens OX=9606 GN=ASAP2 PE=1 SV=3	1	4	3	3	5.2	111.65			17608	17279	15240	16846			20660
O43156	TTI1	sp|O43156|TTI1_HUMAN TELO2-interacting protein 1 homolog OS=Homo sapiens OX=9606 GN=TTI1 PE=1 SV=3	1	6	6	6	8.4	122.07	39928	47928	36617	35677	41211	36712	57010	68807	50688
O43159	RRP8	sp|O43159|RRP8_HUMAN Ribosomal RNA-processing protein 8 OS=Homo sapiens OX=9606 GN=RRP8 PE=1 SV=2	1	3	3	3	9.6	50.714	65231	65264	47603		51869		58254	54843	48416
O43164	PJA2	sp|O43164|PJA2_HUMAN E3 ubiquitin-protein ligase Praja-2 OS=Homo sapiens OX=9606 GN=PJA2 PE=1 SV=4	1	2	2	2	4.5	78.213		34083	22615
O43166	SIPA1L1	sp|O43166|SI1L1_HUMAN Signal-induced proliferation-associated 1-like protein 1 OS=Homo sapiens OX=9606 GN=SIPA1L1 PE=1 SV=4	1	5	5	4	3.5	200.03	159290	137560	111550	115400	249280	94709	165050	126790	141530
O43169	CYB5B	sp|O43169|CYB5B_HUMAN Cytochrome b5 type B OS=Homo sapiens OX=9606 GN=CYB5B PE=1 SV=3	1	7	7	7	64	16.694	522710	499130	574530	682350	602250	759380	775240	831770	769290
O43172	PRPF4	sp|O43172|PRP4_HUMAN U4/U6 small nuclear ribonucleoprotein Prp4 OS=Homo sapiens OX=9606 GN=PRPF4 PE=1 SV=2	1	15	15	15	37.9	58.449	291750	298990	285600	275020	296300	242310	321770	353460	321120
O43175	PHGDH	sp|O43175|SERA_HUMAN D-3-phosphoglycerate dehydrogenase OS=Homo sapiens OX=9606 GN=PHGDH PE=1 SV=4	1	21	21	21	46	56.65	1036600	1035600	965630	1224400	1204300	1245300	1794200	1924200	1816000
O43181	NDUFS4	sp|O43181|NDUS4_HUMAN NADH dehydrogenase [ubiquinone] iron-sulfur protein 4, mitochondrial OS=Homo sapiens OX=9606 GN=NDUFS4 PE=1 SV=1	1	2	2	2	14.3	20.108	127900	94654	129580	101810	88736	88291	106720	159340	131320
O43237	DYNC1LI2	sp|O43237|DC1L2_HUMAN Cytoplasmic dynein 1 light intermediate chain 2 OS=Homo sapiens OX=9606 GN=DYNC1LI2 PE=1 SV=1	1	22	22	21	52	54.099	231500	239020	231180	303870	303510	297690	257030	271450	274260
O43242	PSMD3	sp|O43242|PSMD3_HUMAN 26S proteasome non-ATPase regulatory subunit 3 OS=Homo sapiens OX=9606 GN=PSMD3 PE=1 SV=2	1	27	27	27	50.7	60.977	736490	712970	711070	780140	730290	730460	725740	743780	685080
O43251;Q9NWB1;A6NFN3	RBFOX2; RBFOX1	sp|O43251|RFOX2_HUMAN RNA binding protein fox-1 homolog 2 OS=Homo sapiens OX=9606 GN=RBFOX2 PE=1 SV=3;sp|Q9NWB1|RFOX1_HUMAN RNA binding protein fox-1 homolog 1 OS=Homo sapiens OX=9606 GN=RBFOX1 PE=1 SV=2;sp|A6NFN3|RFOX3_HUMAN RNA binding protein fox-1 homo	3	5	5	5	15.6	41.373	105440	110700	96091	97149	109690	84382	86850	90859	91194
O43252	PAPSS1	sp|O43252|PAPS1_HUMAN Bifunctional 3-phosphoadenosine 5-phosphosulfate synthase 1 OS=Homo sapiens OX=9606 GN=PAPSS1 PE=1 SV=2	1	14	13	13	31.2	70.832	128370	133430	109240	136470	134080	121600	105240	108530	104960
O43264	ZW10	sp|O43264|ZW10_HUMAN Centromere/kinetochore protein zw10 homolog OS=Homo sapiens OX=9606 GN=ZW10 PE=1 SV=3	1	18	18	18	33	88.828	111580	113920	100620	82811	105660	95851	107410	115640	96135
O43286	B4GALT5	sp|O43286|B4GT5_HUMAN Beta-1,4-galactosyltransferase 5 OS=Homo sapiens OX=9606 GN=B4GALT5 PE=1 SV=1	1	1	1	1	2.1	45.118
O43290	SART1	sp|O43290|SNUT1_HUMAN U4/U6.U5 tri-snRNP-associated protein 1 OS=Homo sapiens OX=9606 GN=SART1 PE=1 SV=1	1	22	22	22	33.9	90.254	139900	146820	125110	127230	132640	122390	151220	159170	147260
O43292	GPAA1	sp|O43292|GPAA1_HUMAN Glycosylphosphatidylinositol anchor attachment 1 protein OS=Homo sapiens OX=9606 GN=GPAA1 PE=1 SV=3	1	7	7	7	14.3	67.622	71402	85647	85666	94109	74562	88260	57748	106940	109030
O43293;Q9UIK4	DAPK3	sp|O43293|DAPK3_HUMAN Death-associated protein kinase 3 OS=Homo sapiens OX=9606 GN=DAPK3 PE=1 SV=1	2	9	9	9	23.6	52.535	55204	49914	65552	72535	61901	68204	48729	49449	56244
O43294	TGFB1I1	sp|O43294|TGFI1_HUMAN Transforming growth factor beta-1-induced transcript 1 protein OS=Homo sapiens OX=9606 GN=TGFB1I1 PE=1 SV=2	1	7	7	7	19.3	49.814	61089	77345	76206	87870	115740	89822	20212	29220	22995
O43299	AP5Z1	sp|O43299|AP5Z1_HUMAN AP-5 complex subunit zeta-1 OS=Homo sapiens OX=9606 GN=AP5Z1 PE=1 SV=2	1	3	3	3	6.2	88.604	19972	29632	32684	17990	20296		29444	42877	31417
O43301	HSPA12A	sp|O43301|HS12A_HUMAN Heat shock 70 kDa protein 12A OS=Homo sapiens OX=9606 GN=HSPA12A PE=1 SV=2	1	9	9	8	18.1	74.977	49204	54905	46583	49110	63309	45691	77704	79747	82040
O43303	CCP110	sp|O43303|CP110_HUMAN Centriolar coiled-coil protein of 110 kDa OS=Homo sapiens OX=9606 GN=CCP110 PE=1 SV=3	1	3	3	3	4.1	113.42			95021			115410	193460		118240
O43310	CTIF	sp|O43310|CTIF_HUMAN CBP80/20-dependent translation initiation factor OS=Homo sapiens OX=9606 GN=CTIF PE=1 SV=1	1	3	3	3	5.4	67.586	62819	53434	48721	48290	60085		60691	50136
O43314	PPIP5K2	sp|O43314|VIP2_HUMAN Inositol hexakisphosphate and diphosphoinositol-pentakisphosphate kinase 2 OS=Homo sapiens OX=9606 GN=PPIP5K2 PE=1 SV=3	1	6	6	6	5.6	140.41	52978	52646	52848	41156	48046	49770	35956	45700	34464
O43318	MAP3K7	sp|O43318|M3K7_HUMAN Mitogen-activated protein kinase kinase kinase 7 OS=Homo sapiens OX=9606 GN=MAP3K7 PE=1 SV=1	1	7	7	7	17.2	67.195	31969	34576	31699	27503	28848	22235	30667	34923	31171
O43324	EEF1E1	sp|O43324|MCA3_HUMAN Eukaryotic translation elongation factor 1 epsilon-1 OS=Homo sapiens OX=9606 GN=EEF1E1 PE=1 SV=1	1	10	10	10	62.1	19.81	188890	188670	258040	273290	251520	254460	274010	288290	256780
O43353	RIPK2	sp|O43353|RIPK2_HUMAN Receptor-interacting serine/threonine-protein kinase 2 OS=Homo sapiens OX=9606 GN=RIPK2 PE=1 SV=2	1	6	6	6	15.6	61.194	43057	45862	42107	42733	40476	33861	38400	42418	37667
O43379	WDR62	sp|O43379|WDR62_HUMAN WD repeat-containing protein 62 OS=Homo sapiens OX=9606 GN=WDR62 PE=1 SV=4	1	9	9	9	8.1	165.95	33545	35109	28471	31813	22405	29046	47868	51146	51993
O43390	HNRNPR	sp|O43390|HNRPR_HUMAN Heterogeneous nuclear ribonucleoprotein R OS=Homo sapiens OX=9606 GN=HNRNPR PE=1 SV=1	1	29	21	20	45.8	70.942	558010	532070	504780	503050	522810	515980	552040	574770	536180
O43395	PRPF3	sp|O43395|PRPF3_HUMAN U4/U6 small nuclear ribonucleoprotein Prp3 OS=Homo sapiens OX=9606 GN=PRPF3 PE=1 SV=2	1	19	19	19	30.7	77.528	152750	137550	144090	116170	141800	125120	156460	163370	167690
O43396	TXNL1	sp|O43396|TXNL1_HUMAN Thioredoxin-like protein 1 OS=Homo sapiens OX=9606 GN=TXNL1 PE=1 SV=3	1	13	13	13	62.6	32.251	561430	614050	525290	413210	398870	382670	468060	472000	434300
O43399	TPD52L2	sp|O43399|TPD54_HUMAN Tumor protein D54 OS=Homo sapiens OX=9606 GN=TPD52L2 PE=1 SV=2	1	15	15	15	73.3	22.237	806720	828890	773490	730550	751570	735540	722990	756350	751360
O43402	EMC8	sp|O43402|EMC8_HUMAN ER membrane protein complex subunit 8 OS=Homo sapiens OX=9606 GN=EMC8 PE=1 SV=1	1	8	8	8	43.3	23.773	93149	91859	94912	110550	91641	105120	109450	139450	129880
O43414	ERI3	sp|O43414|ERI3_HUMAN ERI1 exoribonuclease 3 OS=Homo sapiens OX=9606 GN=ERI3 PE=1 SV=2	1	5	5	5	17.8	37.238	94175	82698	98557	96823	112130	103840	81725	63761	81978
O43426	SYNJ1	sp|O43426|SYNJ1_HUMAN Synaptojanin-1 OS=Homo sapiens OX=9606 GN=SYNJ1 PE=1 SV=2	1	6	6	6	6.4	173.1	1436200	1741300	1259300		1284700	1430400	1226400		1097900
O43427	FIBP	sp|O43427|FIBP_HUMAN Acidic fibroblast growth factor intracellular-binding protein OS=Homo sapiens OX=9606 GN=FIBP PE=1 SV=3	1	4	4	4	14	41.878	49292	48988	66391	41453	47245	41126	40773	46073	46486
O43432	EIF4G3	sp|O43432|IF4G3_HUMAN Eukaryotic translation initiation factor 4 gamma 3 OS=Homo sapiens OX=9606 GN=EIF4G3 PE=1 SV=2	1	32	27	27	24.9	176.65	103260	110630	94738	96292	96077	101810	111360	114510	107040
O43447	PPIH	sp|O43447|PPIH_HUMAN Peptidyl-prolyl cis-trans isomerase H OS=Homo sapiens OX=9606 GN=PPIH PE=1 SV=1	1	6	6	6	28.2	19.208	244800	247960	216900	233260	261820	240690	281120	288560	268690
O43464	HTRA2	sp|O43464|HTRA2_HUMAN Serine protease HTRA2, mitochondrial OS=Homo sapiens OX=9606 GN=HTRA2 PE=1 SV=2	1	3	3	3	10	48.84	136840	116780	107850	112760	127430	111980	136290	133840	127010
O43488;Q8NHP1;O95154	AKR7A2	sp|O43488|ARK72_HUMAN Aflatoxin B1 aldehyde reductase member 2 OS=Homo sapiens OX=9606 GN=AKR7A2 PE=1 SV=3	3	12	12	12	46.2	39.589	386910	478530	437270	449350	474400	428490	505430	502970	547560
O43491	EPB41L2	sp|O43491|E41L2_HUMAN Band 4.1-like protein 2 OS=Homo sapiens OX=9606 GN=EPB41L2 PE=1 SV=1	1	32	32	29	39.6	112.59	553910	602650	505510	542090	559390	520640	508840	527150	469290
O43493	TGOLN2	sp|O43493|TGON2_HUMAN Trans-Golgi network integral membrane protein 2 OS=Homo sapiens OX=9606 GN=TGOLN2 PE=1 SV=4	1	9	9	9	25.4	45.879	191390	161110	174200	138040	142340	139960	212910	221120	185430
O43502	RAD51C	sp|O43502|RA51C_HUMAN DNA repair protein RAD51 homolog 3 OS=Homo sapiens OX=9606 GN=RAD51C PE=1 SV=1	1	1	1	1	3.2	42.189
O43504	LAMTOR5	sp|O43504|LTOR5_HUMAN Ragulator complex protein LAMTOR5 OS=Homo sapiens OX=9606 GN=LAMTOR5 PE=1 SV=1	1	4	4	4	70.3	9.6138	221340	180290	151090	112390	137990	102140	127120	141770	152110
O43505	B4GAT1	sp|O43505|B4GA1_HUMAN Beta-1,4-glucuronyltransferase 1 OS=Homo sapiens OX=9606 GN=B4GAT1 PE=1 SV=1	1	3	3	3	9.4	47.119	35304				116190	117140	61188	70775
O43516	WIPF1	sp|O43516|WIPF1_HUMAN WAS/WASL-interacting protein family member 1 OS=Homo sapiens OX=9606 GN=WIPF1 PE=1 SV=3	1	2	2	2	5	51.258	28263	37118	31333	40807	41158	33925	38774	37174	36112
O43524	FOXO3	sp|O43524|FOXO3_HUMAN Forkhead box protein O3 OS=Homo sapiens OX=9606 GN=FOXO3 PE=1 SV=1	1	2	2	2	5.9	71.276							21972	21441
O43556	SGCE	sp|O43556|SGCE_HUMAN Epsilon-sarcoglycan OS=Homo sapiens OX=9606 GN=SGCE PE=1 SV=6	1	2	2	2	8.2	49.85
O43572	AKAP10	sp|O43572|AKA10_HUMAN A-kinase anchor protein 10, mitochondrial OS=Homo sapiens OX=9606 GN=AKAP10 PE=1 SV=2	1	4	4	4	8.5	73.817	31325	23254	30957	27490	30885	22993			37331
O43583	DENR	sp|O43583|DENR_HUMAN Density-regulated protein OS=Homo sapiens OX=9606 GN=DENR PE=1 SV=2	1	8	8	8	44.4	22.092	239790	291080	257560	260340	219770	284450	231360	221570	251800
O43592	XPOT	sp|O43592|XPOT_HUMAN Exportin-T OS=Homo sapiens OX=9606 GN=XPOT PE=1 SV=2	1	20	20	20	28.2	109.96	132760	187150	189530	218280	183120	190000	208480	231530	233350
O43598	DNPH1	sp|O43598|DNPH1_HUMAN 2-deoxynucleoside 5-phosphate N-hydrolase 1 OS=Homo sapiens OX=9606 GN=DNPH1 PE=1 SV=1	1	2	2	2	20.1	19.108	83008	78149	90610	111620	98643	92817	75389	77539	75815
O43615	TIMM44	sp|O43615|TIM44_HUMAN Mitochondrial import inner membrane translocase subunit TIM44 OS=Homo sapiens OX=9606 GN=TIMM44 PE=1 SV=2	1	18	18	18	44.5	51.355	340270	303230	299930	295240	322440	304880	390140	391170	386240
O43617	TRAPPC3	sp|O43617|TPPC3_HUMAN Trafficking protein particle complex subunit 3 OS=Homo sapiens OX=9606 GN=TRAPPC3 PE=1 SV=1	1	7	7	7	38.3	20.274	223300	254340	192530	214220	217310	199560	185820	193530	168700
O43633	CHMP2A	sp|O43633|CHM2A_HUMAN Charged multivesicular body protein 2a OS=Homo sapiens OX=9606 GN=CHMP2A PE=1 SV=1	1	5	5	5	18.9	25.104	80463	71924	85729	98195	86000	63017	62034	52784	63564
O43657	TSPAN6	sp|O43657|TSN6_HUMAN Tetraspanin-6 OS=Homo sapiens OX=9606 GN=TSPAN6 PE=1 SV=1	1	4	4	4	18.8	27.563	65851	68852	69838	50723	48385	53341	55114	46162	61512
O43660	PLRG1	sp|O43660|PLRG1_HUMAN Pleiotropic regulator 1 OS=Homo sapiens OX=9606 GN=PLRG1 PE=1 SV=1	1	17	17	17	46.3	57.193	221730	231390	191400	191890	200330	194450	236000	230180	229630
O43663	PRC1	sp|O43663|PRC1_HUMAN Protein regulator of cytokinesis 1 OS=Homo sapiens OX=9606 GN=PRC1 PE=1 SV=2	1	9	9	9	18.2	71.606	42788	48547	49772	52844	60696	48546	44373	40154	38515
O43665	RGS10	sp|O43665|RGS10_HUMAN Regulator of G-protein signaling 10 OS=Homo sapiens OX=9606 GN=RGS10 PE=1 SV=3	1	5	5	5	37	21.21	71024	71961	61531	61523	70619	57109	79715	75147	81757
O43670	ZNF207	sp|O43670|ZN207_HUMAN BUB3-interacting and GLEBS motif-containing protein ZNF207 OS=Homo sapiens OX=9606 GN=ZNF207 PE=1 SV=1	1	7	7	7	14.6	50.75	353780	262440	246640	198320	220060	235990	285500	313770	270640
O43674	NDUFB5	sp|O43674|NDUB5_HUMAN NADH dehydrogenase [ubiquinone] 1 beta subcomplex subunit 5, mitochondrial OS=Homo sapiens OX=9606 GN=NDUFB5 PE=1 SV=1	1	4	4	4	21.2	21.75	44331	55650	95657	80465	73390	50775	86001	71689	89257
O43676	NDUFB3	sp|O43676|NDUB3_HUMAN NADH dehydrogenase [ubiquinone] 1 beta subcomplex subunit 3 OS=Homo sapiens OX=9606 GN=NDUFB3 PE=1 SV=3	1	2	2	2	21.4	11.402
O43677	NDUFC1	sp|O43677|NDUC1_HUMAN NADH dehydrogenase [ubiquinone] 1 subunit C1, mitochondrial OS=Homo sapiens OX=9606 GN=NDUFC1 PE=1 SV=1	1	1	1	1	13.2	8.7341
O43678	NDUFA2	sp|O43678|NDUA2_HUMAN NADH dehydrogenase [ubiquinone] 1 alpha subcomplex subunit 2 OS=Homo sapiens OX=9606 GN=NDUFA2 PE=1 SV=3	1	4	4	4	40.4	10.921	184440	187000	140880	114940	144750	115300	193220	188940	187960
O43681	GET3	sp|O43681|GET3_HUMAN ATPase GET3 OS=Homo sapiens OX=9606 GN=GET3 PE=1 SV=2	1	10	10	10	44.3	38.792	1569500	1433900	1439100	1425800	1490700	1489200	1470400	1588200	1470300
O43683	BUB1	sp|O43683|BUB1_HUMAN Mitotic checkpoint serine/threonine-protein kinase BUB1 OS=Homo sapiens OX=9606 GN=BUB1 PE=1 SV=1	1	4	4	4	5.7	122.37		24046	19940				45247	50236	45235
O43684	BUB3	sp|O43684|BUB3_HUMAN Mitotic checkpoint protein BUB3 OS=Homo sapiens OX=9606 GN=BUB3 PE=1 SV=1	1	12	12	12	49.7	37.154	521680	465500	536170	455980	446460	473170	613970	551220	561480
O43707	ACTN4	sp|O43707|ACTN4_HUMAN Alpha-actinin-4 OS=Homo sapiens OX=9606 GN=ACTN4 PE=1 SV=2	1	66	66	44	73	104.85	3629500	3692600	3464200	3666400	3719800	3639500	3169800	3156800	3081600
O43708	GSTZ1	sp|O43708|MAAI_HUMAN Maleylacetoacetate isomerase OS=Homo sapiens OX=9606 GN=GSTZ1 PE=1 SV=3	1	3	3	3	22.2	24.212			31438	52820	12535	37000	25081	23578	25354
O43709	BUD23	sp|O43709|BUD23_HUMAN Probable 18S rRNA (guanine-N(7))-methyltransferase OS=Homo sapiens OX=9606 GN=BUD23 PE=1 SV=2	1	2	2	2	14.2	31.88		29180		21296			24407		18585
O43715	TRIAP1	sp|O43715|TRIA1_HUMAN TP53-regulated inhibitor of apoptosis 1 OS=Homo sapiens OX=9606 GN=TRIAP1 PE=1 SV=1	1	4	4	4	55.3	8.7858	39300	38221	39180	26131	29243	28446	30944	34323	36339
O43716	GATC	sp|O43716|GATC_HUMAN Glutamyl-tRNA(Gln) amidotransferase subunit C, mitochondrial OS=Homo sapiens OX=9606 GN=GATC PE=1 SV=1	1	3	3	3	28.7	15.086			25647	18906	17738				21656
O43719	HTATSF1	sp|O43719|HTSF1_HUMAN HIV Tat-specific factor 1 OS=Homo sapiens OX=9606 GN=HTATSF1 PE=1 SV=1	1	16	16	16	26.9	85.852	130240	155720	126800	114010	99196	104710	115170	117060	126750
O43741	PRKAB2	sp|O43741|AAKB2_HUMAN 5-AMP-activated protein kinase subunit beta-2 OS=Homo sapiens OX=9606 GN=PRKAB2 PE=1 SV=1	1	3	2	2	12.1	30.302	14073	12888	12863	20046	20037	16686	15292	14932	16351
O43747	AP1G1	sp|O43747|AP1G1_HUMAN AP-1 complex subunit gamma-1 OS=Homo sapiens OX=9606 GN=AP1G1 PE=1 SV=5	1	17	17	17	25.1	91.35	329870	302350	313340	323540	334200	330920	336780	348610	346390
O43752	STX6	sp|O43752|STX6_HUMAN Syntaxin-6 OS=Homo sapiens OX=9606 GN=STX6 PE=1 SV=1	1	4	4	4	22.4	29.176	29698	44035	65987	45731	47664	47323	44827	22876
O43759	SYNGR1	sp|O43759|SNG1_HUMAN Synaptogyrin-1 OS=Homo sapiens OX=9606 GN=SYNGR1 PE=1 SV=2	1	2	2	2	10.3	25.455		52957	80220	71115	83257	80156	51009		56994
O43760	SYNGR2	sp|O43760|SNG2_HUMAN Synaptogyrin-2 OS=Homo sapiens OX=9606 GN=SYNGR2 PE=1 SV=1	1	2	2	2	8	24.81
O43765	SGTA	sp|O43765|SGTA_HUMAN Small glutamine-rich tetratricopeptide repeat-containing protein alpha OS=Homo sapiens OX=9606 GN=SGTA PE=1 SV=1	1	10	10	10	37.1	34.063	499290	455720	457190	450690	454840	444250	497480	543560	505500
O43768	ENSA	sp|O43768|ENSA_HUMAN Alpha-endosulfine OS=Homo sapiens OX=9606 GN=ENSA PE=1 SV=1	1	6	5	5	57.9	13.389	435660	486090	345540	381670	403930	373350	573720	592700	499960
O43772	SLC25A20	sp|O43772|MCAT_HUMAN Mitochondrial carnitine/acylcarnitine carrier protein OS=Homo sapiens OX=9606 GN=SLC25A20 PE=1 SV=1	1	4	4	4	18.6	32.943	51695	56185	72536	55583	58539	56892	69045	66606	67051
O43776;REV__H7BZ55	NARS1	sp|O43776|SYNC_HUMAN Asparagine--tRNA ligase, cytoplasmic OS=Homo sapiens OX=9606 GN=NARS1 PE=1 SV=1	2	19	19	19	41.4	62.942	823910	834130	769810	905810	823150	904750	811810	865420	849280
O43795	MYO1B	sp|O43795|MYO1B_HUMAN Unconventional myosin-Ib OS=Homo sapiens OX=9606 GN=MYO1B PE=1 SV=3	1	36	36	33	37.2	131.98	505040	465560	497380	525530	575960	562190	398240	403070	395260
O43805	SSNA1	sp|O43805|SSNA1_HUMAN Microtubule nucleation factor SSNA1 OS=Homo sapiens OX=9606 GN=SSNA1 PE=1 SV=2	1	2	2	2	22.7	13.596	24706	35278
O43808	SLC25A17	sp|O43808|PM34_HUMAN Peroxisomal membrane protein PMP34 OS=Homo sapiens OX=9606 GN=SLC25A17 PE=1 SV=1	1	2	2	2	8.5	34.566
O43809	NUDT21	sp|O43809|CPSF5_HUMAN Cleavage and polyadenylation specificity factor subunit 5 OS=Homo sapiens OX=9606 GN=NUDT21 PE=1 SV=1	1	9	9	9	37.9	26.227	195780	342480	375750	404570	382500	393360	361540	408730	376400
O43813	LANCL1	sp|O43813|LANC1_HUMAN Glutathione S-transferase LANCL1 OS=Homo sapiens OX=9606 GN=LANCL1 PE=1 SV=1	1	6	6	6	22.8	45.283	122420	133390	118730	120400	138350	124680	112650	116280	149450
O43815	STRN	sp|O43815|STRN_HUMAN Striatin OS=Homo sapiens OX=9606 GN=STRN PE=1 SV=4	1	20	20	18	39.9	86.131	187650	202510	189120	185180	176880	162570	211270	240010	198260
O43818	RRP9	sp|O43818|U3IP2_HUMAN U3 small nucleolar RNA-interacting protein 2 OS=Homo sapiens OX=9606 GN=RRP9 PE=1 SV=1	1	13	13	13	29.1	51.84	176970	156660	138100	148140	168520	157040	195200	202600	205900
O43819	SCO2	sp|O43819|SCO2_HUMAN Protein SCO2 homolog, mitochondrial OS=Homo sapiens OX=9606 GN=SCO2 PE=1 SV=3	1	4	4	4	19.2	29.81	67689	77567	56007	51763	61868	48543	54236	51350	48830
O43823	AKAP8	sp|O43823|AKAP8_HUMAN A-kinase anchor protein 8 OS=Homo sapiens OX=9606 GN=AKAP8 PE=1 SV=1	1	5	5	5	9	76.107	145950	148400	138040	143170	141440	152040	150890	154210	143200
O43826	SLC37A4	sp|O43826|G6PT1_HUMAN Glucose-6-phosphate exchanger SLC37A4 OS=Homo sapiens OX=9606 GN=SLC37A4 PE=1 SV=1	1	2	2	2	7.5	46.36	105660	138120	96423	102940		79364		114930
O43837	IDH3B	sp|O43837|IDH3B_HUMAN Isocitrate dehydrogenase [NAD] subunit beta, mitochondrial OS=Homo sapiens OX=9606 GN=IDH3B PE=1 SV=2	1	14	14	14	48.1	42.183	331000	298720	307910	297670	299850	295280	461640	478250	454470
O43847	NRDC	sp|O43847|NRDC_HUMAN Nardilysin OS=Homo sapiens OX=9606 GN=NRDC PE=1 SV=3	1	26	26	26	25.5	131.7	116350	126280	125920	105060	105880	107260	104690	101500	100130
O43852	CALU	sp|O43852|CALU_HUMAN Calumenin OS=Homo sapiens OX=9606 GN=CALU PE=1 SV=2	1	23	23	23	64.1	37.106	1264800	1399500	1212100	1514600	1418600	1458500	1179900	1154300	1195300
O43865	AHCYL1	sp|O43865|SAHH2_HUMAN S-adenosylhomocysteine hydrolase-like protein 1 OS=Homo sapiens OX=9606 GN=AHCYL1 PE=1 SV=2	1	19	19	7	38.5	58.951	329360	333460	320130	307910	308940	313700	326350	322460	349570
O43909	EXTL3	sp|O43909|EXTL3_HUMAN Exostosin-like 3 OS=Homo sapiens OX=9606 GN=EXTL3 PE=1 SV=1	1	2	2	2	2.5	104.75
O43913	ORC5	sp|O43913|ORC5_HUMAN Origin recognition complex subunit 5 OS=Homo sapiens OX=9606 GN=ORC5 PE=1 SV=1	1	5	5	5	12	50.282	35510	22189	26059	22402	24091	17990	27771	28377	29276
O43920	NDUFS5	sp|O43920|NDUS5_HUMAN NADH dehydrogenase [ubiquinone] iron-sulfur protein 5 OS=Homo sapiens OX=9606 GN=NDUFS5 PE=1 SV=3	1	5	5	5	48.1	12.517	133220	122690	120360	91433	110490	97784	132950	104820	119110
O43924	PDE6D	sp|O43924|PDE6D_HUMAN Retinal rod rhodopsin-sensitive cGMP 3,5-cyclic phosphodiesterase subunit delta OS=Homo sapiens OX=9606 GN=PDE6D PE=1 SV=1	1	3	3	3	28.7	17.42	56232	54193	59397	68961	56756	45599	64252	64268	72949
O43933	PEX1	sp|O43933|PEX1_HUMAN Peroxisomal ATPase PEX1 OS=Homo sapiens OX=9606 GN=PEX1 PE=1 SV=1	1	1	1	1	1.2	142.87
O60216;Q9H4I0	RAD21	sp|O60216|RAD21_HUMAN Double-strand-break repair protein rad21 homolog OS=Homo sapiens OX=9606 GN=RAD21 PE=1 SV=2	2	18	18	18	32	71.689	173930	170140	159110	165290	173710	161390	187100	191710	193890
O60220	TIMM8A	sp|O60220|TIM8A_HUMAN Mitochondrial import inner membrane translocase subunit Tim8 A OS=Homo sapiens OX=9606 GN=TIMM8A PE=1 SV=1	1	4	4	4	49.5	10.998	117050	187060	214690	243100	174380	151340	223810	177210	208560
O60231	DHX16	sp|O60231|DHX16_HUMAN Pre-mRNA-splicing factor ATP-dependent RNA helicase DHX16 OS=Homo sapiens OX=9606 GN=DHX16 PE=1 SV=2	1	17	16	16	20.8	119.26	104410	110980	105920	96857	97792	86222	113180	100230	112740
O60232	ZNRD2	sp|O60232|ZNRD2_HUMAN Protein ZNRD2 OS=Homo sapiens OX=9606 GN=ZNRD2 PE=1 SV=1	1	4	4	4	35.2	21.474	83125	81476	73410	83542	91637	83367	82356	83473	84297
O60244	MED14	sp|O60244|MED14_HUMAN Mediator of RNA polymerase II transcription subunit 14 OS=Homo sapiens OX=9606 GN=MED14 PE=1 SV=2	1	11	11	11	10.5	160.6	32451	30516	31784	28474	36860	27505	41844	37368	46707
O60256	PRPSAP2	sp|O60256|KPRB_HUMAN Phosphoribosyl pyrophosphate synthase-associated protein 2 OS=Homo sapiens OX=9606 GN=PRPSAP2 PE=1 SV=1	1	9	8	8	33.6	40.925	103610	87679	110770	129020	136970	116070	117960	131190	134720
O60264	SMARCA5	sp|O60264|SMCA5_HUMAN SWI/SNF-related matrix-associated actin-dependent regulator of chromatin subfamily A member 5 OS=Homo sapiens OX=9606 GN=SMARCA5 PE=1 SV=1	1	35	35	24	35.1	121.9	258810	249640	260610	217620	236320	223300	321200	316210	322290
O60271;Q9UPT6	SPAG9	sp|O60271|JIP4_HUMAN C-Jun-amino-terminal kinase-interacting protein 4 OS=Homo sapiens OX=9606 GN=SPAG9 PE=1 SV=4	2	29	29	29	31.4	146.2	212890	228430	195290	157630	168850	162460	253680	254820	222170
O60282	KIF5C	sp|O60282|KIF5C_HUMAN Kinesin heavy chain isoform 5C OS=Homo sapiens OX=9606 GN=KIF5C PE=1 SV=1	1	13	2	2	15.9	109.49
O60287	URB1	sp|O60287|NPA1P_HUMAN Nucleolar pre-ribosomal-associated protein 1 OS=Homo sapiens OX=9606 GN=URB1 PE=1 SV=4	1	8	8	8	4.7	254.39	17465	22625		28032	19888	23767	26094	34852	28844
O60291	MGRN1	sp|O60291|MGRN1_HUMAN E3 ubiquitin-protein ligase MGRN1 OS=Homo sapiens OX=9606 GN=MGRN1 PE=1 SV=2	1	2	2	2	4.3	60.752
O60292;Q9P2F8	SIPA1L3	sp|O60292|SI1L3_HUMAN Signal-induced proliferation-associated 1-like protein 3 OS=Homo sapiens OX=9606 GN=SIPA1L3 PE=1 SV=3	2	4	3	3	3.5	194.61					15997	7725.7	27580	19977	26268
O60293	ZFC3H1	sp|O60293|ZC3H1_HUMAN Zinc finger C3H1 domain-containing protein OS=Homo sapiens OX=9606 GN=ZFC3H1 PE=1 SV=3	1	6	6	6	3.5	226.35		18858	18752	24860	26749	22496	26506	22305	22480
O60294	LCMT2	sp|O60294|TYW4_HUMAN tRNA wybutosine-synthesizing protein 4 OS=Homo sapiens OX=9606 GN=LCMT2 PE=1 SV=3	1	5	5	5	12.1	75.601	23852	26430	18290	9067.9	11031	12349
O60306	AQR	sp|O60306|AQR_HUMAN RNA helicase aquarius OS=Homo sapiens OX=9606 GN=AQR PE=1 SV=4	1	18	18	18	16.6	171.29	133140	120880	104300	108180	104390	98615	123610	129550	129200
O60313	OPA1	sp|O60313|OPA1_HUMAN Dynamin-like 120 kDa protein, mitochondrial OS=Homo sapiens OX=9606 GN=OPA1 PE=1 SV=3	1	28	28	28	33.6	111.63	193920	182940	159050	159900	176660	166750	183370	193470	185110
O60315	ZEB2	sp|O60315|ZEB2_HUMAN Zinc finger E-box-binding homeobox 2 OS=Homo sapiens OX=9606 GN=ZEB2 PE=1 SV=1	1	5	5	4	5.2	136.45	26025	28488	14778	14651	25010	9471.3	10385	7899.8	12239
O60318	MCM3AP	sp|O60318|GANP_HUMAN Germinal-center associated nuclear protein OS=Homo sapiens OX=9606 GN=MCM3AP PE=1 SV=2	1	8	8	8	6.2	218.4	49693	59526	42016	31539	47994	47638	58571	79107	64653
O60331	PIP5K1C	sp|O60331|PI51C_HUMAN Phosphatidylinositol 4-phosphate 5-kinase type-1 gamma OS=Homo sapiens OX=9606 GN=PIP5K1C PE=1 SV=2	1	4	3	3	8.5	73.259	17994	21714	13799			11140	17216		17993
O60333;O43896;Q12756	KIF1B	sp|O60333|KIF1B_HUMAN Kinesin-like protein KIF1B OS=Homo sapiens OX=9606 GN=KIF1B PE=1 SV=5	3	8	8	8	6.4	204.47	72852	61224	62029	43667	65627	48230	51853	55905	54138
O60341	KDM1A	sp|O60341|KDM1A_HUMAN Lysine-specific histone demethylase 1A OS=Homo sapiens OX=9606 GN=KDM1A PE=1 SV=2	1	15	15	15	23.6	92.902	149010	151920	150830	155960	169150	144250	143510	146130	139970
O60343;Q86TI0	TBC1D4	sp|O60343|TBCD4_HUMAN TBC1 domain family member 4 OS=Homo sapiens OX=9606 GN=TBC1D4 PE=1 SV=2	2	9	9	9	8.7	146.56	60325	66422	42978	64061	58874	37932	37829	28733	29827
O60353	FZD6	sp|O60353|FZD6_HUMAN Frizzled-6 OS=Homo sapiens OX=9606 GN=FZD6 PE=1 SV=2	1	2	2	2	4.4	79.291		14971		12247	13924		17042	16961	17891
O60361	NME2P1	sp|O60361|NDK8_HUMAN Putative nucleoside diphosphate kinase OS=Homo sapiens OX=9606 GN=NME2P1 PE=5 SV=1	1	9	1	1	66.4	15.529
O60427	FADS1	sp|O60427|FADS1_HUMAN Acyl-CoA (8-3)-desaturase OS=Homo sapiens OX=9606 GN=FADS1 PE=1 SV=3	1	1	1	1	4.1	51.964
O60443	GSDME	sp|O60443|GSDME_HUMAN Gasdermin-E OS=Homo sapiens OX=9606 GN=GSDME PE=1 SV=2	1	6	6	6	15.3	54.554	46603	36921	42317	40058	41400	45246	45718	41867	46218
O60476	MAN1A2	sp|O60476|MA1A2_HUMAN Mannosyl-oligosaccharide 1,2-alpha-mannosidase IB OS=Homo sapiens OX=9606 GN=MAN1A2 PE=1 SV=1	1	1	1	1	2.2	73.003
O60488	ACSL4	sp|O60488|ACSL4_HUMAN Long-chain-fatty-acid--CoA ligase 4 OS=Homo sapiens OX=9606 GN=ACSL4 PE=1 SV=2	1	31	31	29	56.8	79.187	434240	437500	427680	445170	457390	452450	443400	429450	442870
O60493	SNX3	sp|O60493|SNX3_HUMAN Sorting nexin-3 OS=Homo sapiens OX=9606 GN=SNX3 PE=1 SV=3	1	10	10	8	64.8	18.762	436070	324540	401570	319480	356540	361710	310560	313180	306180
O60499	STX10	sp|O60499|STX10_HUMAN Syntaxin-10 OS=Homo sapiens OX=9606 GN=STX10 PE=1 SV=1	1	3	3	3	14.1	28.114	31385		25948	22003	27705	24378	20624	21455	23034
O60502	OGA	sp|O60502|OGA_HUMAN Protein O-GlcNAcase OS=Homo sapiens OX=9606 GN=OGA PE=1 SV=2	1	13	13	13	21.1	102.91	96241	88520	101720	101290	83472	89009	162450	149640	190550
O60504	SORBS3	sp|O60504|VINEX_HUMAN Vinexin OS=Homo sapiens OX=9606 GN=SORBS3 PE=1 SV=2	1	5	5	5	9.4	75.34	42248	41410	35684	43386	42034	38073	30517	32622	27027
O60506	SYNCRIP	sp|O60506|HNRPQ_HUMAN Heterogeneous nuclear ribonucleoprotein Q OS=Homo sapiens OX=9606 GN=SYNCRIP PE=1 SV=2	1	31	31	23	55.5	69.602	1606800	1574700	1568900	1646000	1550000	1597600	1458600	1627900	1552300
O60507	TPST1	sp|O60507|TPST1_HUMAN Protein-tyrosine sulfotransferase 1 OS=Homo sapiens OX=9606 GN=TPST1 PE=1 SV=1	1	9	9	9	27.6	42.188	84102	92367	74436	83818	105360	85758	77839	67592	74283
O60508	CDC40	sp|O60508|PRP17_HUMAN Pre-mRNA-processing factor 17 OS=Homo sapiens OX=9606 GN=CDC40 PE=1 SV=1	1	4	4	4	7.4	65.521	53486	64004	78441	70446	52261	44862	48001		73328
O60513	B4GALT4	sp|O60513|B4GT4_HUMAN Beta-1,4-galactosyltransferase 4 OS=Homo sapiens OX=9606 GN=B4GALT4 PE=1 SV=1	1	1	1	1	5.2	40.041
O60518	RANBP6	sp|O60518|RNBP6_HUMAN Ran-binding protein 6 OS=Homo sapiens OX=9606 GN=RANBP6 PE=1 SV=2	1	18	15	15	20.8	124.71	88029	95895	82719	58696	66542	61316	89812	86709	86646
O60524	NEMF	sp|O60524|NEMF_HUMAN Ribosome quality control complex subunit NEMF OS=Homo sapiens OX=9606 GN=NEMF PE=1 SV=4	1	13	13	13	14.2	122.95	70574	69506	60208	55832	61885	57883	67316	71007	67054
O60547	GMDS	sp|O60547|GMDS_HUMAN GDP-mannose 4,6 dehydratase OS=Homo sapiens OX=9606 GN=GMDS PE=1 SV=1	1	7	7	7	25.5	41.949	106220	105920	83503	77210	96890	99731	96738	86663	87441
O60563	CCNT1	sp|O60563|CCNT1_HUMAN Cyclin-T1 OS=Homo sapiens OX=9606 GN=CCNT1 PE=1 SV=1	1	9	9	9	16.1	80.684	219420	251560	189450	210160	232690	263030	266560	290480	233910
O60565;Q9H772	GREM1	sp|O60565|GREM1_HUMAN Gremlin-1 OS=Homo sapiens OX=9606 GN=GREM1 PE=1 SV=1	2	4	4	4	33.2	20.697	54044	54085	44649	75281	80393	59449	37554	39605	35697
O60566	BUB1B	sp|O60566|BUB1B_HUMAN Mitotic checkpoint serine/threonine-protein kinase BUB1 beta OS=Homo sapiens OX=9606 GN=BUB1B PE=1 SV=3	1	6	6	6	9.1	119.54	33655	37723	30026	19392	18323	16447	35620	37216	29629
O60568	PLOD3	sp|O60568|PLOD3_HUMAN Multifunctional procollagen lysine hydroxylase and glycosyltransferase LH3 OS=Homo sapiens OX=9606 GN=PLOD3 PE=1 SV=1	1	21	21	21	35	84.784	609120	555150	521090	502550	550980	534950	502490	466600	466410
O60573	EIF4E2	sp|O60573|IF4E2_HUMAN Eukaryotic translation initiation factor 4E type 2 OS=Homo sapiens OX=9606 GN=EIF4E2 PE=1 SV=1	1	5	5	5	29.4	28.362	63881	78068	87333	57153	53361	44871	48673	55142	39693
O60610	DIAPH1	sp|O60610|DIAP1_HUMAN Protein diaphanous homolog 1 OS=Homo sapiens OX=9606 GN=DIAPH1 PE=1 SV=2	1	39	39	39	35.4	141.35	228720	244090	250140	254970	252440	247790	297240	323200	315700
O60613	SELENOF	sp|O60613|SEP15_HUMAN Selenoprotein F OS=Homo sapiens OX=9606 GN=SELENOF PE=1 SV=4	1	4	4	4	30.3	18.092	143990	138210	127240	123200	143140	123380	145700	132730	152790
O60645	EXOC3	sp|O60645|EXOC3_HUMAN Exocyst complex component 3 OS=Homo sapiens OX=9606 GN=EXOC3 PE=1 SV=3	1	7	7	7	11.7	85.566	70881	70348	68937	68147	64822	58822	64795	68272	55176
O60664	PLIN3	sp|O60664|PLIN3_HUMAN Perilipin-3 OS=Homo sapiens OX=9606 GN=PLIN3 PE=1 SV=3	1	21	21	21	70.3	47.074	1644700	1749800	1429800	1565800	1701800	1599700	1249700	1238400	1223800
O60669	SLC16A7	sp|O60669|MOT2_HUMAN Monocarboxylate transporter 2 OS=Homo sapiens OX=9606 GN=SLC16A7 PE=1 SV=2	1	3	3	3	9.2	52.2	95511	107940	93257	82447	89347	75558	52905		46580
O60678	PRMT3	sp|O60678|ANM3_HUMAN Protein arginine N-methyltransferase 3 OS=Homo sapiens OX=9606 GN=PRMT3 PE=1 SV=4	1	8	8	8	20.3	59.902	24466	24119	24485	29094	20920	16887	29748	27955	32564
O60683	PEX10	sp|O60683|PEX10_HUMAN Peroxisome biogenesis factor 10 OS=Homo sapiens OX=9606 GN=PEX10 PE=1 SV=1	1	2	2	2	8	37.069	523280	521740	629760				419530		461120
O60684	KPNA6	sp|O60684|IMA7_HUMAN Importin subunit alpha-7 OS=Homo sapiens OX=9606 GN=KPNA6 PE=1 SV=1	1	12	8	4	25.9	60.029	549090	536260	481140	466890	568980	476960	567600	441140	550840
O60701	UGDH	sp|O60701|UGDH_HUMAN UDP-glucose 6-dehydrogenase OS=Homo sapiens OX=9606 GN=UGDH PE=1 SV=1	1	22	22	22	59.9	55.023	814950	752510	795230	877040	882230	865090	630590	645630	689480
O60711	LPXN	sp|O60711|LPXN_HUMAN Leupaxin OS=Homo sapiens OX=9606 GN=LPXN PE=1 SV=1	1	8	8	8	27.5	43.332	100240	97629	93165	93244	101830	111130	45773	47728	50359
O60716	CTNND1	sp|O60716|CTND1_HUMAN Catenin delta-1 OS=Homo sapiens OX=9606 GN=CTNND1 PE=1 SV=1	1	27	27	27	32.5	108.17	252360	236480	234140	238420	253500	252090	235030	228300	223600
O60725	ICMT	sp|O60725|ICMT_HUMAN Protein-S-isoprenylcysteine O-methyltransferase OS=Homo sapiens OX=9606 GN=ICMT PE=1 SV=1	1	3	3	3	15.1	31.938	101520	120300	96032	89421	87487	90138	102260	87373	95645
O60739	EIF1B	sp|O60739|EIF1B_HUMAN Eukaryotic translation initiation factor 1b OS=Homo sapiens OX=9606 GN=EIF1B PE=1 SV=2	1	7	1	1	65.5	12.823
O60749	SNX2	sp|O60749|SNX2_HUMAN Sorting nexin-2 OS=Homo sapiens OX=9606 GN=SNX2 PE=1 SV=2	1	18	18	16	34.7	58.47	298790	260510	262300	250350	256380	246830	272660	263220	261970
O60762	DPM1	sp|O60762|DPM1_HUMAN Dolichol-phosphate mannosyltransferase subunit 1 OS=Homo sapiens OX=9606 GN=DPM1 PE=1 SV=1	1	8	8	8	33.8	29.634	154000	173700	164980	161520	180040	160170	162540	161930	165650
O60763	USO1	sp|O60763|USO1_HUMAN General vesicular transport factor p115 OS=Homo sapiens OX=9606 GN=USO1 PE=1 SV=2	1	32	32	32	42	107.89	468940	476520	420150	510700	548880	509210	447190	454590	423260
O60783	MRPS14	sp|O60783|RT14_HUMAN 28S ribosomal protein S14, mitochondrial OS=Homo sapiens OX=9606 GN=MRPS14 PE=1 SV=1	1	2	2	2	21.9	15.139	78635	93469		59874	48946		61002	87184	64655
O60784	TOM1	sp|O60784|TOM1_HUMAN Target of Myb1 membrane trafficking protein OS=Homo sapiens OX=9606 GN=TOM1 PE=1 SV=2	1	11	11	11	29.5	53.818	192970	194140	184680	204270	209920	181900	224780	227900	214710
Q99880;Q93079;Q99877;P62807;P58876;O60814;Q5QNW6;Q99879;P57053;Q96A08;A0A2R8Y619	H2BC13; H2BC9; H2BC15	sp|Q99880|H2B1L_HUMAN Histone H2B type 1-L OS=Homo sapiens OX=9606 GN=H2BC13 PE=1 SV=3;sp|Q93079|H2B1H_HUMAN Histone H2B type 1-H OS=Homo sapiens OX=9606 GN=H2BC9 PE=1 SV=3;sp|Q99877|H2B1N_HUMAN Histone H2B type 1-N OS=Homo sapiens OX=9606 GN=H2BC15 PE=1 S	11	7	2	2	47.6	13.952	10067000	9458300	11751000	11562000	11849000	12290000	10277000	12269000	11548000
O60825	PFKFB2	sp|O60825|F262_HUMAN 6-phosphofructo-2-kinase/fructose-2,6-bisphosphatase 2 OS=Homo sapiens OX=9606 GN=PFKFB2 PE=1 SV=2	1	2	2	2	4.6	58.476		28068		20645	30697		32126		21827
O60826	CCDC22	sp|O60826|CCD22_HUMAN Coiled-coil domain-containing protein 22 OS=Homo sapiens OX=9606 GN=CCDC22 PE=1 SV=1	1	15	15	15	34.9	70.755	88195	95951	90481	64634	90046	71584	80307	82446	77996
O60828	PQBP1	sp|O60828|PQBP1_HUMAN Polyglutamine-binding protein 1 OS=Homo sapiens OX=9606 GN=PQBP1 PE=1 SV=1	1	6	6	6	27.5	30.472	116700	124840	101830	96890	114170	103770	176450	165100	160290
O60830	TIMM17B	sp|O60830|TI17B_HUMAN Mitochondrial import inner membrane translocase subunit Tim17-B OS=Homo sapiens OX=9606 GN=TIMM17B PE=1 SV=1	1	2	2	2	21.5	18.273	26803		34883	32111	32989	37544	48186	32274	54189
O60831	PRAF2	sp|O60831|PRAF2_HUMAN PRA1 family protein 2 OS=Homo sapiens OX=9606 GN=PRAF2 PE=1 SV=1	1	3	3	3	22.5	19.258	270140	369290	313830	409470	362590	434040		294320	282090
O60832	DKC1	sp|O60832|DKC1_HUMAN H/ACA ribonucleoprotein complex subunit DKC1 OS=Homo sapiens OX=9606 GN=DKC1 PE=1 SV=3	1	21	21	21	50.6	57.673	195200	176400	178330	183900	163210	178270	208260	199690	198830
O60841	EIF5B	sp|O60841|IF2P_HUMAN Eukaryotic translation initiation factor 5B OS=Homo sapiens OX=9606 GN=EIF5B PE=1 SV=4	1	35	35	35	29.6	138.83	194390	219710	196640	217670	209650	219450	217900	222070	198070
O60869	EDF1	sp|O60869|EDF1_HUMAN Endothelial differentiation-related factor 1 OS=Homo sapiens OX=9606 GN=EDF1 PE=1 SV=1	1	6	6	6	33.1	16.368	283790	250790	220920	239990	239350	231970	233090	230670	205300
O60870	KIN	sp|O60870|KIN17_HUMAN DNA/RNA-binding protein KIN17 OS=Homo sapiens OX=9606 GN=KIN PE=1 SV=2	1	2	2	2	6.6	45.373		26921					30886		20813
O60879	DIAPH2	sp|O60879|DIAP2_HUMAN Protein diaphanous homolog 2 OS=Homo sapiens OX=9606 GN=DIAPH2 PE=1 SV=1	1	6	6	6	7.4	125.57	24145	29457	23864	35415	29598	33783	23587	28832	22172
O60884	DNAJA2	sp|O60884|DNJA2_HUMAN DnaJ homolog subfamily A member 2 OS=Homo sapiens OX=9606 GN=DNAJA2 PE=1 SV=1	1	13	13	13	28.6	45.745	434540	388620	416230	412600	469620	402750	409430	411860	352770
O60885	BRD4	sp|O60885|BRD4_HUMAN Bromodomain-containing protein 4 OS=Homo sapiens OX=9606 GN=BRD4 PE=1 SV=2	1	12	8	8	10.1	152.22	87987	80414	74803	79016	83150	74198	101270	98076	96676
O60888	CUTA	sp|O60888|CUTA_HUMAN Protein CutA OS=Homo sapiens OX=9606 GN=CUTA PE=1 SV=2	1	5	5	5	48.6	19.116	624680	547090	904680	781050	643710	711430	396900	530830	533700
O60921	HUS1	sp|O60921|HUS1_HUMAN Checkpoint protein HUS1 OS=Homo sapiens OX=9606 GN=HUS1 PE=1 SV=1	1	2	2	2	11.8	31.691
O60925	PFDN1	sp|O60925|PFD1_HUMAN Prefoldin subunit 1 OS=Homo sapiens OX=9606 GN=PFDN1 PE=1 SV=2	1	6	6	6	43.4	14.21	349330	330570	267560	303460	352130	294990	319850	311170	291430
O60927	PPP1R11	sp|O60927|PP1RB_HUMAN E3 ubiquitin-protein ligase PPP1R11 OS=Homo sapiens OX=9606 GN=PPP1R11 PE=1 SV=1	1	3	3	2	32.5	13.952	35436	25178	23773	20332	13060	17052	24199		24578
O60934	NBN	sp|O60934|NBN_HUMAN Nibrin OS=Homo sapiens OX=9606 GN=NBN PE=1 SV=1	1	12	12	12	23.9	84.958	56847	66529	47642	43325	42303	55395	67351	50920	53595
O60936	NOL3	sp|O60936|NOL3_HUMAN Nucleolar protein 3 OS=Homo sapiens OX=9606 GN=NOL3 PE=1 SV=2	1	2	2	2	18.3	22.629	63499	101450			63245		55750		61769
O60942	RNGTT	sp|O60942|MCE1_HUMAN mRNA-capping enzyme OS=Homo sapiens OX=9606 GN=RNGTT PE=1 SV=1	1	9	9	9	17.8	68.556	45994	46165	50102	39926	41626	38131	57930	64951	63085
O75027	ABCB7	sp|O75027|ABCB7_HUMAN Iron-sulfur clusters transporter ABCB7, mitochondrial OS=Homo sapiens OX=9606 GN=ABCB7 PE=1 SV=2	1	11	11	11	19.3	82.64	48157	55331	58752	57681	59171	59112	61855	73520	67536
O75044;P0DMP2;P0DJJ0	SRGAP2; SRGAP2B	sp|O75044|SRGP2_HUMAN SLIT-ROBO Rho GTPase-activating protein 2 OS=Homo sapiens OX=9606 GN=SRGAP2 PE=1 SV=3;sp|P0DMP2|SRG2B_HUMAN SLIT-ROBO Rho GTPase-activating protein 2B OS=Homo sapiens OX=9606 GN=SRGAP2B PE=3 SV=1	3	19	19	17	22.9	120.87	76267	80638	68346	72581	78440	72327	79634	79962	76145
O75063	FAM20B	sp|O75063|XYLK_HUMAN Glycosaminoglycan xylosylkinase OS=Homo sapiens OX=9606 GN=FAM20B PE=1 SV=1	1	5	5	5	19.8	46.432		9665.7	17600	18603	19659	18406	14818		15804
O75083	WDR1	sp|O75083|WDR1_HUMAN WD repeat-containing protein 1 OS=Homo sapiens OX=9606 GN=WDR1 PE=1 SV=4	1	28	28	28	62.7	66.193	2277100	2235700	2253700	2446100	2348500	2418000	1933600	1937600	2048500
O75084	FZD7	sp|O75084|FZD7_HUMAN Frizzled-7 OS=Homo sapiens OX=9606 GN=FZD7 PE=1 SV=2	1	1	1	1	1.7	63.619
O75113	N4BP1	sp|O75113|N4BP1_HUMAN NEDD4-binding protein 1 OS=Homo sapiens OX=9606 GN=N4BP1 PE=1 SV=4	1	1	1	1	1.8	100.38
O75116	ROCK2	sp|O75116|ROCK2_HUMAN Rho-associated protein kinase 2 OS=Homo sapiens OX=9606 GN=ROCK2 PE=1 SV=4	1	40	40	34	32.1	160.9	159720	166550	147200	147390	157060	139720	156490	167630	142580
O75122	CLASP2	sp|O75122|CLAP2_HUMAN CLIP-associating protein 2 OS=Homo sapiens OX=9606 GN=CLASP2 PE=1 SV=3	1	20	15	15	18.6	141.06	68353	78283	71101	63840	65131	56565	79631	81793	77690
O75131;Q96A23;Q9UBL6;O95741	CPNE3	sp|O75131|CPNE3_HUMAN Copine-3 OS=Homo sapiens OX=9606 GN=CPNE3 PE=1 SV=1	4	16	16	15	36.3	60.13	434060	424960	411780	407340	429470	430030	353260	375380	375400
O75143	ATG13	sp|O75143|ATG13_HUMAN Autophagy-related protein 13 OS=Homo sapiens OX=9606 GN=ATG13 PE=1 SV=1	1	2	2	2	4.6	56.571
O75146	HIP1R	sp|O75146|HIP1R_HUMAN Huntingtin-interacting protein 1-related protein OS=Homo sapiens OX=9606 GN=HIP1R PE=1 SV=2	1	2	2	2	2.4	119.39		10529		9007.4				17112
O75147	OBSL1	sp|O75147|OBSL1_HUMAN Obscurin-like protein 1 OS=Homo sapiens OX=9606 GN=OBSL1 PE=1 SV=4	1	2	2	2	1.7	206.94	9811.6		6240.3
O75150	RNF40	sp|O75150|BRE1B_HUMAN E3 ubiquitin-protein ligase BRE1B OS=Homo sapiens OX=9606 GN=RNF40 PE=1 SV=5	1	26	26	23	31.9	113.68	123080	111980	99531	95221	103640	93141	131950	130550	125160
O75152;P0DQW0;A0A1B0GTU1	ZC3H11A	sp|O75152|ZC11A_HUMAN Zinc finger CCCH domain-containing protein 11A OS=Homo sapiens OX=9606 GN=ZC3H11A PE=1 SV=3	3	8	8	8	14.7	89.13	48388	59361	44489	48353	42256	30759	53419	50446	35868
O75153	CLUH	sp|O75153|CLU_HUMAN Clustered mitochondria protein homolog OS=Homo sapiens OX=9606 GN=CLUH PE=1 SV=2	1	18	18	18	18.4	146.67	102770	115380	93589	68677	72772	70080	90140	84208	85185
O75157;Q15714;Q99576	TSC22D2; TSC22D1	sp|O75157|T22D2_HUMAN TSC22 domain family protein 2 OS=Homo sapiens OX=9606 GN=TSC22D2 PE=1 SV=3;sp|Q15714|T22D1_HUMAN TSC22 domain family protein 1 OS=Homo sapiens OX=9606 GN=TSC22D1 PE=1 SV=3	3	6	6	5	7.8	79.227	73828	70936	69365	78000	80745	67212	78158	78191	68170
O75164	KDM4A	sp|O75164|KDM4A_HUMAN Lysine-specific demethylase 4A OS=Homo sapiens OX=9606 GN=KDM4A PE=1 SV=2	1	3	3	3	3.4	120.66	10740		9391.1				17230	15962	15313
O75165	DNAJC13	sp|O75165|DJC13_HUMAN DnaJ homolog subfamily C member 13 OS=Homo sapiens OX=9606 GN=DNAJC13 PE=1 SV=5	1	46	46	46	27.2	254.41	170100	183700	171090	151310	159500	156430	149210	144650	137640
O75167	PHACTR2	sp|O75167|PHAR2_HUMAN Phosphatase and actin regulator 2 OS=Homo sapiens OX=9606 GN=PHACTR2 PE=1 SV=2	1	2	2	2	3.6	69.699		10589						7288.7	6486.2
O75170	PPP6R2	sp|O75170|PP6R2_HUMAN Serine/threonine-protein phosphatase 6 regulatory subunit 2 OS=Homo sapiens OX=9606 GN=PPP6R2 PE=1 SV=2	1	5	5	5	6.2	104.94	56532	52125	58751	53193	66348	44353	58333	36458	62067
O75175	CNOT3	sp|O75175|CNOT3_HUMAN CCR4-NOT transcription complex subunit 3 OS=Homo sapiens OX=9606 GN=CNOT3 PE=1 SV=1	1	5	5	5	9	81.871	109730	111850	90809	86759	104540	100260	90365	97586	81802
O75177	SS18L1	sp|O75177|CREST_HUMAN Calcium-responsive transactivator OS=Homo sapiens OX=9606 GN=SS18L1 PE=1 SV=2	1	1	1	1	3.3	42.99
O75179	ANKRD17	sp|O75179|ANR17_HUMAN Ankyrin repeat domain-containing protein 17 OS=Homo sapiens OX=9606 GN=ANKRD17 PE=1 SV=3	1	23	23	13	12.4	274.25	196080	190260	172960	163550	178450	158240	185590	197030	201130
O75182	SIN3B	sp|O75182|SIN3B_HUMAN Paired amphipathic helix protein Sin3b OS=Homo sapiens OX=9606 GN=SIN3B PE=1 SV=2	1	3	3	3	3.9	133.06				27903		17192	34656		9374.2
O75190;Q8WWF6;Q7Z6W7	DNAJB6	sp|O75190|DNJB6_HUMAN DnaJ homolog subfamily B member 6 OS=Homo sapiens OX=9606 GN=DNAJB6 PE=1 SV=2	3	7	7	6	27.3	36.087	141850	141210	139250	160250	147200	172640	109530	101500	107770
O75191	XYLB	sp|O75191|XYLB_HUMAN Xylulose kinase OS=Homo sapiens OX=9606 GN=XYLB PE=1 SV=3	1	3	3	3	8.2	58.382		9943.6						8707
O75208	COQ9	sp|O75208|COQ9_HUMAN Ubiquinone biosynthesis protein COQ9, mitochondrial OS=Homo sapiens OX=9606 GN=COQ9 PE=1 SV=1	1	5	5	5	24.5	35.509	26035	35399	28143	29475	26101	25834	39126	40708	40958
O75223	GGCT	sp|O75223|GGCT_HUMAN Gamma-glutamylcyclotransferase OS=Homo sapiens OX=9606 GN=GGCT PE=1 SV=1	1	6	6	6	37.2	21.007	281670	318960	229950	238970	248340	238740	265640	312600	272090
O75251	NDUFS7	sp|O75251|NDUS7_HUMAN NADH dehydrogenase [ubiquinone] iron-sulfur protein 7, mitochondrial OS=Homo sapiens OX=9606 GN=NDUFS7 PE=1 SV=3	1	2	2	2	10.8	23.563	154490	115430	97744		113890	113470	181850	137470	149340
O75298	RTN2	sp|O75298|RTN2_HUMAN Reticulon-2 OS=Homo sapiens OX=9606 GN=RTN2 PE=1 SV=1	1	1	1	1	3.3	59.263
O75306	NDUFS2	sp|O75306|NDUS2_HUMAN NADH dehydrogenase [ubiquinone] iron-sulfur protein 2, mitochondrial OS=Homo sapiens OX=9606 GN=NDUFS2 PE=1 SV=2	1	11	11	11	35.2	52.545	228780	258450	260900	204110	194430	207230	279540	275610	265400
O75312	ZPR1	sp|O75312|ZPR1_HUMAN Zinc finger protein ZPR1 OS=Homo sapiens OX=9606 GN=ZPR1 PE=1 SV=1	1	4	4	4	11.3	50.925	52712	71338	74669	65613	64620	72025	65403	62111	65574
O75319	DUSP11	sp|O75319|DUS11_HUMAN RNA/RNP complex-1-interacting phosphatase OS=Homo sapiens OX=9606 GN=DUSP11 PE=1 SV=2	1	2	2	2	8.5	43.71	19070	19966	17196				17478
O75323	NIPSNAP2	sp|O75323|NIPS2_HUMAN Protein NipSnap homolog 2 OS=Homo sapiens OX=9606 GN=NIPSNAP2 PE=1 SV=1	1	5	4	4	19.9	33.742	186610	106470	166960	145680	174550	157350	174530	209260	168730
O75326	SEMA7A	sp|O75326|SEM7A_HUMAN Semaphorin-7A OS=Homo sapiens OX=9606 GN=SEMA7A PE=1 SV=1	1	6	6	6	11.9	74.823	40507	40987	37644	73606	80741	69098	93847	92488	89016
O75330	HMMR	sp|O75330|HMMR_HUMAN Hyaluronan mediated motility receptor OS=Homo sapiens OX=9606 GN=HMMR PE=1 SV=2	1	9	9	9	16.6	84.099	108040	101160	94298	56892	73290	57314	84874	88397	78496
O75340	PDCD6	sp|O75340|PDCD6_HUMAN Programmed cell death protein 6 OS=Homo sapiens OX=9606 GN=PDCD6 PE=1 SV=1	1	5	5	5	28.3	21.868	191030	234530	279670	260940	245320	250220	283940	315560	379840
O75347	TBCA	sp|O75347|TBCA_HUMAN Tubulin-specific chaperone A OS=Homo sapiens OX=9606 GN=TBCA PE=1 SV=3	1	11	11	11	54.6	12.855	391750	451840	421150	433230	379320	417470	456720	472430	445640
O75348	ATP6V1G1	sp|O75348|VATG1_HUMAN V-type proton ATPase subunit G 1 OS=Homo sapiens OX=9606 GN=ATP6V1G1 PE=1 SV=3	1	6	6	5	44.1	13.757	625850	635560	558230	550210	570310	473910	578700	603820	564610
O75351	VPS4B	sp|O75351|VPS4B_HUMAN Vacuolar protein sorting-associated protein 4B OS=Homo sapiens OX=9606 GN=VPS4B PE=1 SV=2	1	15	15	12	39	49.301	431000	437120	410730	418300	418440	387570	371180	395840	365220
O75352	MPDU1	sp|O75352|MPU1_HUMAN Mannose-P-dolichol utilization defect 1 protein OS=Homo sapiens OX=9606 GN=MPDU1 PE=1 SV=2	1	2	2	2	8.1	26.638	340160	358260	302370	285330	331890	298050	374210	374380	332620
O75356	ENTPD5	sp|O75356|ENTP5_HUMAN Nucleoside diphosphate phosphatase ENTPD5 OS=Homo sapiens OX=9606 GN=ENTPD5 PE=1 SV=1	1	1	1	1	4.2	47.517
O75362	ZNF217	sp|O75362|ZN217_HUMAN Zinc finger protein 217 OS=Homo sapiens OX=9606 GN=ZNF217 PE=1 SV=1	1	2	2	2	3.3	115.27	20123	25076	28426			14746	30593	32401	17180
O75367	MACROH2A1	sp|O75367|H2AY_HUMAN Core histone macro-H2A.1 OS=Homo sapiens OX=9606 GN=MACROH2A1 PE=1 SV=5	1	14	14	12	45.5	39.183	1479100	1424200	1443100	1561200	1601500	1603800	1689600	1654900	1631400
O75368	SH3BGRL	sp|O75368|SH3L1_HUMAN Adapter SH3BGRL OS=Homo sapiens OX=9606 GN=SH3BGRL PE=1 SV=1	1	9	9	9	85.1	12.774	516160	503570	422720	409070	488700	423450	347840	340760	345090
O75369	FLNB	sp|O75369|FLNB_HUMAN Filamin-B OS=Homo sapiens OX=9606 GN=FLNB PE=1 SV=2	1	120	112	109	60.1	278.16	1402200	1393900	1263300	1372400	1458400	1436000	1475800	1465100	1379000
O75376	NCOR1	sp|O75376|NCOR1_HUMAN Nuclear receptor corepressor 1 OS=Homo sapiens OX=9606 GN=NCOR1 PE=1 SV=2	1	11	11	10	6.2	270.21	394290	459810	341970	300960	323310	331220	388320	407760	333510
O75379	VAMP4	sp|O75379|VAMP4_HUMAN Vesicle-associated membrane protein 4 OS=Homo sapiens OX=9606 GN=VAMP4 PE=1 SV=2	1	1	1	1	8.5	16.397
O75380	NDUFS6	sp|O75380|NDUS6_HUMAN NADH dehydrogenase [ubiquinone] iron-sulfur protein 6, mitochondrial OS=Homo sapiens OX=9606 GN=NDUFS6 PE=1 SV=1	1	6	6	6	60.5	13.711	129750	117190	105050	84379	96840	88634	120380	121350	112850
O75381	PEX14	sp|O75381|PEX14_HUMAN Peroxisomal membrane protein PEX14 OS=Homo sapiens OX=9606 GN=PEX14 PE=1 SV=1	1	6	6	6	20.2	41.236	137950	122090	123990	130010	131800	108850	146660	101660	126000
O75382	TRIM3	sp|O75382|TRIM3_HUMAN Tripartite motif-containing protein 3 OS=Homo sapiens OX=9606 GN=TRIM3 PE=1 SV=2	1	7	7	7	13.3	80.829	37811	35352	32364	27798	35341	32214	31101	35336	12283
O75390	CS	sp|O75390|CISY_HUMAN Citrate synthase, mitochondrial OS=Homo sapiens OX=9606 GN=CS PE=1 SV=2	1	11	11	11	24	51.712	1275700	1402500	1325500	1228500	1304500	1337300	1578100	1491600	1541700
O75391	SPAG7	sp|O75391|SPAG7_HUMAN Sperm-associated antigen 7 OS=Homo sapiens OX=9606 GN=SPAG7 PE=1 SV=2	1	4	4	4	23.3	26.034	96431	99420	55046	86933	93360	60560		67478	65708
O75394	MRPL33	sp|O75394|RM33_HUMAN 39S ribosomal protein L33, mitochondrial OS=Homo sapiens OX=9606 GN=MRPL33 PE=1 SV=1	1	1	1	1	16.9	7.6191	17821	21260	27842		26146	24576	29363	27038	28861
O75396	SEC22B	sp|O75396|SC22B_HUMAN Vesicle-trafficking protein SEC22b OS=Homo sapiens OX=9606 GN=SEC22B PE=1 SV=5	1	14	14	14	60	24.74	573500	819300	1180200	1339500	1090800	1446200	725540	884260	909320
O75400	PRPF40A	sp|O75400|PR40A_HUMAN Pre-mRNA-processing factor 40 homolog A OS=Homo sapiens OX=9606 GN=PRPF40A PE=1 SV=2	1	18	18	18	20.9	108.8	364080	421750	377190	393420	400200	412730	473020	458010	400370
O75410	TACC1	sp|O75410|TACC1_HUMAN Transforming acidic coiled-coil-containing protein 1 OS=Homo sapiens OX=9606 GN=TACC1 PE=1 SV=2	1	16	16	15	31.1	87.793	104320	103360	81916	63282	71585	62514	97242	98491	96791
O75414	NME6	sp|O75414|NDK6_HUMAN Nucleoside diphosphate kinase 6 OS=Homo sapiens OX=9606 GN=NME6 PE=1 SV=3	1	2	2	2	11.8	21.142	18692	13988	13781		14347	12776	13902	14152
O75419	CDC45	sp|O75419|CDC45_HUMAN Cell division control protein 45 homolog OS=Homo sapiens OX=9606 GN=CDC45 PE=1 SV=1	1	3	3	3	7.1	65.568		8261.2							9954.3
O75427	LRCH4	sp|O75427|LRCH4_HUMAN Leucine-rich repeat and calponin homology domain-containing protein 4 OS=Homo sapiens OX=9606 GN=LRCH4 PE=1 SV=2	1	3	3	3	7.3	73.449	21334	26402	14613	17220	21806		22908	32361	34276
O75431	MTX2	sp|O75431|MTX2_HUMAN Metaxin-2 OS=Homo sapiens OX=9606 GN=MTX2 PE=1 SV=1	1	9	9	9	36.5	29.763	141730	193260	143320	157380	160820	150130	168140	193750	185120
O75436	VPS26A	sp|O75436|VP26A_HUMAN Vacuolar protein sorting-associated protein 26A OS=Homo sapiens OX=9606 GN=VPS26A PE=1 SV=2	1	14	14	14	50.5	38.169	633160	626270	558960	542090	619030	547510	567670	550560	560040
O75439	PMPCB	sp|O75439|MPPB_HUMAN Mitochondrial-processing peptidase subunit beta OS=Homo sapiens OX=9606 GN=PMPCB PE=1 SV=2	1	13	13	13	35.2	54.366	157560	149900	158550	157820	163460	160260	167270	174840	174120
O75446	SAP30	sp|O75446|SAP30_HUMAN Histone deacetylase complex subunit SAP30 OS=Homo sapiens OX=9606 GN=SAP30 PE=1 SV=1	1	2	2	2	9.5	23.306			20071		15268	21761	24542		21881
O75448	MED24	sp|O75448|MED24_HUMAN Mediator of RNA polymerase II transcription subunit 24 OS=Homo sapiens OX=9606 GN=MED24 PE=1 SV=1	1	11	11	11	16.4	110.3	39400	46676	47132	52169	48454	48390	54859	66801	63933
O75449	KATNA1	sp|O75449|KTNA1_HUMAN Katanin p60 ATPase-containing subunit A1 OS=Homo sapiens OX=9606 GN=KATNA1 PE=1 SV=1	1	1	1	1	2.9	55.964
O75475	PSIP1	sp|O75475|PSIP1_HUMAN PC4 and SFRS1-interacting protein OS=Homo sapiens OX=9606 GN=PSIP1 PE=1 SV=1	1	20	20	19	41.1	60.103	677570	795840	723710	733550	749940	729970	850590	791570	783720
O75477	ERLIN1	sp|O75477|ERLN1_HUMAN Erlin-1 OS=Homo sapiens OX=9606 GN=ERLIN1 PE=1 SV=2	1	12	12	10	33.3	39.171	714280	644120	636920	519370	559720	555100	683070	655530	594290
O75489	NDUFS3	sp|O75489|NDUS3_HUMAN NADH dehydrogenase [ubiquinone] iron-sulfur protein 3, mitochondrial OS=Homo sapiens OX=9606 GN=NDUFS3 PE=1 SV=1	1	12	12	12	47.3	30.241	300580	267360	275110	226910	248060	230350	315000	306300	336850
O75494;Q8WXF0	SRSF10	sp|O75494|SRS10_HUMAN Serine/arginine-rich splicing factor 10 OS=Homo sapiens OX=9606 GN=SRSF10 PE=1 SV=1	2	9	9	9	28.6	31.3	239590	210180	196350	192380	192610	169090	200430	199990	193290
O75496	GMNN	sp|O75496|GEMI_HUMAN Geminin OS=Homo sapiens OX=9606 GN=GMNN PE=1 SV=1	1	1	1	1	5.3	23.565
O75503	CLN5	sp|O75503|CLN5_HUMAN Ceroid-lipofuscinosis neuronal protein 5 OS=Homo sapiens OX=9606 GN=CLN5 PE=1 SV=2	1	4	4	4	11.2	41.496	78888	61083	51928	39619			54530	45678	57435
O75506	HSBP1	sp|O75506|HSBP1_HUMAN Heat shock factor-binding protein 1 OS=Homo sapiens OX=9606 GN=HSBP1 PE=1 SV=1	1	2	2	2	32.9	8.5435		118430	66014	61329	77090	38000	105120		64994
O75508	CLDN11	sp|O75508|CLD11_HUMAN Claudin-11 OS=Homo sapiens OX=9606 GN=CLDN11 PE=1 SV=2	1	2	2	2	10.6	21.993	221920		204280	135560	123980		8489.4	8503.6	9379.7
O75521	ECI2	sp|O75521|ECI2_HUMAN Enoyl-CoA delta isomerase 2 OS=Homo sapiens OX=9606 GN=ECI2 PE=1 SV=4	1	13	13	13	44.9	43.585	223130	229360	186720	165380	169350	185840	181650	165460	178320
O75528	TADA3	sp|O75528|TADA3_HUMAN Transcriptional adapter 3 OS=Homo sapiens OX=9606 GN=TADA3 PE=1 SV=1	1	2	2	2	6.2	48.902	36093	45382						39389
O75529	TAF5L	sp|O75529|TAF5L_HUMAN TAF5-like RNA polymerase II p300/CBP-associated factor-associated factor 65 kDa subunit 5L OS=Homo sapiens OX=9606 GN=TAF5L PE=1 SV=1	1	2	2	2	3.6	66.155
O75530	EED	sp|O75530|EED_HUMAN Polycomb protein EED OS=Homo sapiens OX=9606 GN=EED PE=1 SV=2	1	9	9	9	24.5	50.197	62933	54026	52071	43758	51233	48940	61041	58231	59444
O75531	BANF1	sp|O75531|BAF_HUMAN Barrier-to-autointegration factor OS=Homo sapiens OX=9606 GN=BANF1 PE=1 SV=1	1	6	6	6	62.9	10.058	1127700	1049300	931160	1212300	960500	1238800	870880	772780	734830
O75533	SF3B1	sp|O75533|SF3B1_HUMAN Splicing factor 3B subunit 1 OS=Homo sapiens OX=9606 GN=SF3B1 PE=1 SV=3	1	45	45	45	47.5	145.83	516960	523400	485540	489830	491330	476370	491560	466060	463570
O75534	CSDE1	sp|O75534|CSDE1_HUMAN Cold shock domain-containing protein E1 OS=Homo sapiens OX=9606 GN=CSDE1 PE=1 SV=2	1	31	31	31	44	88.884	335830	352250	321680	245480	258680	258720	259340	262930	253440
O75554	WBP4	sp|O75554|WBP4_HUMAN WW domain-binding protein 4 OS=Homo sapiens OX=9606 GN=WBP4 PE=1 SV=1	1	4	4	4	13.3	42.506		67622					81664	42662	56562
O75569	PRKRA	sp|O75569|PRKRA_HUMAN Interferon-inducible double-stranded RNA-dependent protein kinase activator A OS=Homo sapiens OX=9606 GN=PRKRA PE=1 SV=1	1	7	7	7	32.6	34.404	141620	148730	146120	147430	142580	143030	151020	157180	145580
O75582	RPS6KA5	sp|O75582|KS6A5_HUMAN Ribosomal protein S6 kinase alpha-5 OS=Homo sapiens OX=9606 GN=RPS6KA5 PE=1 SV=1	1	6	6	5	8	89.864	30343	29336	27664	17849	19986	16040	30911	36443	32073
O75586	MED6	sp|O75586|MED6_HUMAN Mediator of RNA polymerase II transcription subunit 6 OS=Homo sapiens OX=9606 GN=MED6 PE=1 SV=2	1	2	2	2	8.1	28.424	18260	5488	18323	16390	21240	20177	18759	25790	24831
O75592	MYCBP2	sp|O75592|MYCB2_HUMAN E3 ubiquitin-protein ligase MYCBP2 OS=Homo sapiens OX=9606 GN=MYCBP2 PE=1 SV=4	1	12	12	12	3.8	513.63	23470	28327	23444	18998	20535	17228	26027	27558	23247
O75607	NPM3	sp|O75607|NPM3_HUMAN Nucleoplasmin-3 OS=Homo sapiens OX=9606 GN=NPM3 PE=1 SV=3	1	4	4	4	35.4	19.343	109330	130190	101890	88536	109560	67458	112510	104290	86505
O75608	LYPLA1	sp|O75608|LYPA1_HUMAN Acyl-protein thioesterase 1 OS=Homo sapiens OX=9606 GN=LYPLA1 PE=1 SV=1	1	5	5	5	35.7	24.669	263270	194110	180950	217100	233870	194560	213450	218590	195220
O75616	ERAL1	sp|O75616|ERAL1_HUMAN GTPase Era, mitochondrial OS=Homo sapiens OX=9606 GN=ERAL1 PE=1 SV=2	1	3	3	3	9.2	48.349	35178	30193	28533		17210	16569	46694	37775	44650
O75635	SERPINB7	sp|O75635|SPB7_HUMAN Serpin B7 OS=Homo sapiens OX=9606 GN=SERPINB7 PE=1 SV=1	1	2	2	2	9.2	42.904	6383.1	18493
O75643	SNRNP200	sp|O75643|U520_HUMAN U5 small nuclear ribonucleoprotein 200 kDa helicase OS=Homo sapiens OX=9606 GN=SNRNP200 PE=1 SV=2	1	72	72	72	43.4	244.5	372240	373930	409670	390530	371860	399830	388380	427700	418590
O75648	TRMU	sp|O75648|MTU1_HUMAN Mitochondrial tRNA-specific 2-thiouridylase 1 OS=Homo sapiens OX=9606 GN=TRMU PE=1 SV=2	1	2	2	2	6.7	47.744	17209	10976							14616
O75663	TIPRL	sp|O75663|TIPRL_HUMAN TIP41-like protein OS=Homo sapiens OX=9606 GN=TIPRL PE=1 SV=2	1	8	8	8	44.5	31.444	207540	229410	232690	269790	248760	254630	197260	215020	234040
O75674	TOM1L1	sp|O75674|TM1L1_HUMAN TOM1-like protein 1 OS=Homo sapiens OX=9606 GN=TOM1L1 PE=1 SV=2	1	1	1	1	5	52.988
O75676	RPS6KA4	sp|O75676|KS6A4_HUMAN Ribosomal protein S6 kinase alpha-4 OS=Homo sapiens OX=9606 GN=RPS6KA4 PE=1 SV=1	1	5	4	4	7.5	85.605	30224	28242	25474	20575	21282	20751	20914	22149	19137
O75683	SURF6	sp|O75683|SURF6_HUMAN Surfeit locus protein 6 OS=Homo sapiens OX=9606 GN=SURF6 PE=1 SV=3	1	2	2	2	6.1	41.45		101470	143980				152320	275960
O75688	PPM1B	sp|O75688|PPM1B_HUMAN Protein phosphatase 1B OS=Homo sapiens OX=9606 GN=PPM1B PE=1 SV=1	1	8	6	6	25.1	52.642	47090	55433	54466	48726	46974	47781	69813	74349	66143
O75691	UTP20	sp|O75691|UTP20_HUMAN Small subunit processome component 20 homolog OS=Homo sapiens OX=9606 GN=UTP20 PE=1 SV=3	1	21	21	21	9.6	318.38	331460	275090	270730	180140	213810	211010	299450	319970	301580
O75694	NUP155	sp|O75694|NU155_HUMAN Nuclear pore complex protein Nup155 OS=Homo sapiens OX=9606 GN=NUP155 PE=1 SV=1	1	32	32	32	30.8	155.2	272370	270440	249170	232010	249870	247240	294730	282080	272550
O75695	RP2	sp|O75695|XRP2_HUMAN Protein XRP2 OS=Homo sapiens OX=9606 GN=RP2 PE=1 SV=4	1	8	8	8	24.3	39.641	185980	160670	176900	174030	159180	174980	168400	146560	153150
O75717	WDHD1	sp|O75717|WDHD1_HUMAN WD repeat and HMG-box DNA-binding protein 1 OS=Homo sapiens OX=9606 GN=WDHD1 PE=1 SV=1	1	12	12	12	16.9	125.97	77215	91284	70317	69339	67676	70015	71726	80206	69667
O75718	CRTAP	sp|O75718|CRTAP_HUMAN Cartilage-associated protein OS=Homo sapiens OX=9606 GN=CRTAP PE=1 SV=1	1	13	13	13	38.4	46.561	288070	274040	300100	327290	333170	330880	260840	266110	259980
O75746	SLC25A12	sp|O75746|S2512_HUMAN Electrogenic aspartate/glutamate antiporter SLC25A12, mitochondrial OS=Homo sapiens OX=9606 GN=SLC25A12 PE=1 SV=2	1	14	11	11	27.9	74.761	91362	89790	103730	77412	88424	85024	93191	90073	91584
O75787	ATP6AP2	sp|O75787|RENR_HUMAN Renin receptor OS=Homo sapiens OX=9606 GN=ATP6AP2 PE=1 SV=2	1	6	6	6	22.9	39.008	189750	160710	228420	243010	221090	216110	197730	176070	184540
O75792	RNASEH2A	sp|O75792|RNH2A_HUMAN Ribonuclease H2 subunit A OS=Homo sapiens OX=9606 GN=RNASEH2A PE=1 SV=2	1	6	6	6	30.8	33.395	133970	145160	118330	109430	121780	110820	127060	135660	100650
O75794	CDC123	sp|O75794|CD123_HUMAN Cell division cycle protein 123 homolog OS=Homo sapiens OX=9606 GN=CDC123 PE=1 SV=1	1	6	6	6	23.2	39.134	58027	65444	49172	35797	38324	43284	52058	53760	42351
O75815	BCAR3	sp|O75815|BCAR3_HUMAN Breast cancer anti-estrogen resistance protein 3 OS=Homo sapiens OX=9606 GN=BCAR3 PE=1 SV=1	1	4	4	4	7.9	92.565	12297	16775	14357	17418	15825	13881	7371.1	8264.3	7052
O75817	POP7	sp|O75817|POP7_HUMAN Ribonuclease P protein subunit p20 OS=Homo sapiens OX=9606 GN=POP7 PE=1 SV=2	1	4	4	4	37.1	15.651	99242	70945	110000	101310	85056	88652	79819	104850	90483
O75818	RPP40	sp|O75818|RPP40_HUMAN Ribonuclease P protein subunit p40 OS=Homo sapiens OX=9606 GN=RPP40 PE=1 SV=3	1	7	7	7	30	41.833	51622	56562	48693	54760	49673	48267	56604	49526	60704
O75821	EIF3G	sp|O75821|EIF3G_HUMAN Eukaryotic translation initiation factor 3 subunit G OS=Homo sapiens OX=9606 GN=EIF3G PE=1 SV=2	1	14	14	14	43.4	35.611	530480	594080	455800	409620	459620	394900	480750	469870	420280
O75822	EIF3J	sp|O75822|EIF3J_HUMAN Eukaryotic translation initiation factor 3 subunit J OS=Homo sapiens OX=9606 GN=EIF3J PE=1 SV=2	1	12	12	12	44.6	29.062	409670	377380	347130	349050	380980	359310	416470	428580	386060
O75828	CBR3	sp|O75828|CBR3_HUMAN Carbonyl reductase [NADPH] 3 OS=Homo sapiens OX=9606 GN=CBR3 PE=1 SV=3	1	13	11	11	62.8	30.85	247530	236920	224390	210810	227160	209130	163870	163610	152380
O75832	PSMD10	sp|O75832|PSD10_HUMAN 26S proteasome non-ATPase regulatory subunit 10 OS=Homo sapiens OX=9606 GN=PSMD10 PE=1 SV=1	1	7	7	7	44.7	24.428	181760	201190	164960	166600	175740	156110	164850	178380	172200
O75843	AP1G2	sp|O75843|AP1G2_HUMAN AP-1 complex subunit gamma-like 2 OS=Homo sapiens OX=9606 GN=AP1G2 PE=1 SV=1	1	2	2	2	2.5	87.116	21973	20257			13638
O75844	ZMPSTE24	sp|O75844|FACE1_HUMAN CAAX prenyl protease 1 homolog OS=Homo sapiens OX=9606 GN=ZMPSTE24 PE=1 SV=2	1	12	12	12	30.9	54.812	227560	247270	228800	244820	235840	240450	229960	248660	220360
O75864	PPP1R37	sp|O75864|PPR37_HUMAN Protein phosphatase 1 regulatory subunit 37 OS=Homo sapiens OX=9606 GN=PPP1R37 PE=1 SV=4	1	2	2	2	4.1	74.766	10070	10044	10153	8769.6			11588	13091	15419
O75874	IDH1	sp|O75874|IDHC_HUMAN Isocitrate dehydrogenase [NADP] cytoplasmic OS=Homo sapiens OX=9606 GN=IDH1 PE=1 SV=2	1	22	21	21	62.1	46.659	466760	443090	436750	604270	595770	564580	439150	484830	518350
O75879	GATB	sp|O75879|GATB_HUMAN Glutamyl-tRNA(Gln) amidotransferase subunit B, mitochondrial OS=Homo sapiens OX=9606 GN=GATB PE=1 SV=1	1	2	2	2	4.7	61.863	31715	48289	38454	38646	41302	38150		63255	46326
O75880	SCO1	sp|O75880|SCO1_HUMAN Protein SCO1 homolog, mitochondrial OS=Homo sapiens OX=9606 GN=SCO1 PE=1 SV=1	1	3	3	3	15.3	33.814	17097	40705	32478	40954	38069	39273	36992	35994	40358
O75882	ATRN	sp|O75882|ATRN_HUMAN Attractin OS=Homo sapiens OX=9606 GN=ATRN PE=1 SV=2	1	2	2	2	2	158.54		31482	24987			23181	41728	25956	29050
O75884	RBBP9	sp|O75884|RBBP9_HUMAN Serine hydrolase RBBP9 OS=Homo sapiens OX=9606 GN=RBBP9 PE=1 SV=2	1	4	4	4	32.8	21	104620	102090	116680	116090	142600	138750	121960	108100	104330
O75886	STAM2	sp|O75886|STAM2_HUMAN Signal transducing adapter molecule 2 OS=Homo sapiens OX=9606 GN=STAM2 PE=1 SV=1	1	5	4	4	11.8	58.164	155820	164240	156910	126320	148390	152670	157530	172490	153580
O75891	ALDH1L1	sp|O75891|AL1L1_HUMAN Cytosolic 10-formyltetrahydrofolate dehydrogenase OS=Homo sapiens OX=9606 GN=ALDH1L1 PE=1 SV=2	1	4	2	2	5.3	98.828		80657			117890		142010	35316
O75907	DGAT1	sp|O75907|DGAT1_HUMAN Diacylglycerol O-acyltransferase 1 OS=Homo sapiens OX=9606 GN=DGAT1 PE=1 SV=2	1	2	2	2	7.6	55.278	22593	36469	31235	35649		37282	49460	50100	35871
O75909	CCNK	sp|O75909|CCNK_HUMAN Cyclin-K OS=Homo sapiens OX=9606 GN=CCNK PE=1 SV=2	1	4	4	4	12.6	64.239	53874	63287	43833	39832	34984	36531	65388	65464	44826
O75915	ARL6IP5	sp|O75915|PRAF3_HUMAN PRA1 family protein 3 OS=Homo sapiens OX=9606 GN=ARL6IP5 PE=1 SV=1	1	5	5	5	25	21.614	298690	269290	366770	561610	549180	526320	280980	274090	390160
O75925;O75928	PIAS1; PIAS2	sp|O75925|PIAS1_HUMAN E3 SUMO-protein ligase PIAS1 OS=Homo sapiens OX=9606 GN=PIAS1 PE=1 SV=2;sp|O75928|PIAS2_HUMAN E3 SUMO-protein ligase PIAS2 OS=Homo sapiens OX=9606 GN=PIAS2 PE=1 SV=3	2	1	1	1	2.3	71.835
O75934	BCAS2	sp|O75934|SPF27_HUMAN Pre-mRNA-splicing factor SPF27 OS=Homo sapiens OX=9606 GN=BCAS2 PE=1 SV=1	1	7	7	7	40.9	26.131	165800	178730	174680	168050	174250	159500	205950	181960	220000
O75935	DCTN3	sp|O75935|DCTN3_HUMAN Dynactin subunit 3 OS=Homo sapiens OX=9606 GN=DCTN3 PE=1 SV=1	1	6	6	6	34.4	21.119	391250	285110	374410	400560	312020	326280	276450	318630	294180
O75937	DNAJC8	sp|O75937|DNJC8_HUMAN DnaJ homolog subfamily C member 8 OS=Homo sapiens OX=9606 GN=DNAJC8 PE=1 SV=2	1	9	9	8	37.9	29.841	379930	406460	391940	442050	373700	435240	343620	338970	299040
O75940	SMNDC1	sp|O75940|SPF30_HUMAN Survival of motor neuron-related-splicing factor 30 OS=Homo sapiens OX=9606 GN=SMNDC1 PE=1 SV=1	1	6	6	6	38.2	26.711	81711	145850	89620	111040	111360	95374	128640	135860	118830
O75947	ATP5PD	sp|O75947|ATP5H_HUMAN ATP synthase subunit d, mitochondrial OS=Homo sapiens OX=9606 GN=ATP5PD PE=1 SV=3	1	12	12	12	73.3	18.491	561220	521690	543590	511690	506620	498310	484270	485510	506220
O75954	TSPAN9	sp|O75954|TSN9_HUMAN Tetraspanin-9 OS=Homo sapiens OX=9606 GN=TSPAN9 PE=1 SV=1	1	2	2	2	10.9	26.779	13726	19226	27176	66223	71850	68226	24606	14114	33401
O75955	FLOT1	sp|O75955|FLOT1_HUMAN Flotillin-1 OS=Homo sapiens OX=9606 GN=FLOT1 PE=1 SV=3	1	21	21	21	60	47.355	249700	252770	234800	215940	223760	206280	247820	249170	253460
O75962	TRIO	sp|O75962|TRIO_HUMAN Triple functional domain protein OS=Homo sapiens OX=9606 GN=TRIO PE=1 SV=2	1	39	39	37	17.7	346.9	200390	214590	183460	170600	180820	158690	150350	174260	147270
O75964	ATP5MG	sp|O75964|ATP5L_HUMAN ATP synthase subunit g, mitochondrial OS=Homo sapiens OX=9606 GN=ATP5MG PE=1 SV=3	1	6	6	6	47.6	11.428	1023000	882260	1085700	968850	1023400	978920	1055000	1078100	1110200
O75970	MPDZ	sp|O75970|MPDZ_HUMAN Multiple PDZ domain protein OS=Homo sapiens OX=9606 GN=MPDZ PE=1 SV=2	1	3	3	3	2.2	221.62	39226	49402	37761	40650	37152		38386		39618
O75976	CPD	sp|O75976|CBPD_HUMAN Carboxypeptidase D OS=Homo sapiens OX=9606 GN=CPD PE=1 SV=2	1	12	12	12	10.9	152.93	84896	73510	71199	32416	39953	37132	108340	104800	94667
O76003	GLRX3	sp|O76003|GLRX3_HUMAN Glutaredoxin-3 OS=Homo sapiens OX=9606 GN=GLRX3 PE=1 SV=2	1	15	15	15	48.1	37.432	394060	407220	382550	366350	390390	394870	409860	395840	380130
O76021	RSL1D1	sp|O76021|RL1D1_HUMAN Ribosomal L1 domain-containing protein 1 OS=Homo sapiens OX=9606 GN=RSL1D1 PE=1 SV=3	1	19	19	19	39.8	54.972	373140	386680	372680	312530	340280	314930	412560	402720	422410
O76024	WFS1	sp|O76024|WFS1_HUMAN Wolframin OS=Homo sapiens OX=9606 GN=WFS1 PE=1 SV=2	1	7	7	7	10	100.29	30304	36080	25374	30453	30967	27121	33555	29407	33807
O76031	CLPX	sp|O76031|CLPX_HUMAN ATP-dependent Clp protease ATP-binding subunit clpX-like, mitochondrial OS=Homo sapiens OX=9606 GN=CLPX PE=1 SV=2	1	16	16	16	29.4	69.223	157010	148880	135420	95527	106710	106100	121230	123730	114160
O76054	SEC14L2	sp|O76054|S14L2_HUMAN SEC14-like protein 2 OS=Homo sapiens OX=9606 GN=SEC14L2 PE=1 SV=1	1	6	6	6	20.1	46.145	46005	45872	37640	55602	65200	60430	70297	59660	64097
O76071	CIAO1	sp|O76071|CIAO1_HUMAN Probable cytosolic iron-sulfur protein assembly protein CIAO1 OS=Homo sapiens OX=9606 GN=CIAO1 PE=1 SV=1	1	9	9	9	33.6	37.84	116090	148850	117470	98040	98423	100450	102810	88831	128200
O76080	ZFAND5	sp|O76080|ZFAN5_HUMAN AN1-type zinc finger protein 5 OS=Homo sapiens OX=9606 GN=ZFAND5 PE=1 SV=1	1	1	1	1	8.5	23.132
O76094	SRP72	sp|O76094|SRP72_HUMAN Signal recognition particle subunit SRP72 OS=Homo sapiens OX=9606 GN=SRP72 PE=1 SV=3	1	24	24	24	43.7	74.605	332460	338330	304980	308460	313310	303220	346750	348380	322020
O94760	DDAH1	sp|O94760|DDAH1_HUMAN N(G),N(G)-dimethylarginine dimethylaminohydrolase 1 OS=Homo sapiens OX=9606 GN=DDAH1 PE=1 SV=3	1	12	12	12	51.2	31.121	207910	217810	183820	225830	266120	226620	338220	345430	329780
O94762	RECQL5	sp|O94762|RECQ5_HUMAN ATP-dependent DNA helicase Q5 OS=Homo sapiens OX=9606 GN=RECQL5 PE=1 SV=2	1	1	1	1	1	108.86
O94763	URI1	sp|O94763|RMP_HUMAN Unconventional prefoldin RPB5 interactor 1 OS=Homo sapiens OX=9606 GN=URI1 PE=1 SV=3	1	3	3	3	6.9	59.832	46741	49222	43773			46326	46546	60641
O94766	B3GAT3	sp|O94766|B3GA3_HUMAN Galactosylgalactosylxylosylprotein 3-beta-glucuronosyltransferase 3 OS=Homo sapiens OX=9606 GN=B3GAT3 PE=1 SV=2	1	4	4	4	18.5	37.121	29614	16113	23687	42900	34089		52318	54956	52483
O94776	MTA2	sp|O94776|MTA2_HUMAN Metastasis-associated protein MTA2 OS=Homo sapiens OX=9606 GN=MTA2 PE=1 SV=1	1	21	21	20	37.4	75.022	459060	398330	476500	440180	457620	403190	526760	507950	497970
O94782	USP1	sp|O94782|UBP1_HUMAN Ubiquitin carboxyl-terminal hydrolase 1 OS=Homo sapiens OX=9606 GN=USP1 PE=1 SV=1	1	2	2	2	3.1	88.206	21028	21130	16485				15516		19165
O94804	STK10	sp|O94804|STK10_HUMAN Serine/threonine-protein kinase 10 OS=Homo sapiens OX=9606 GN=STK10 PE=1 SV=1	1	10	9	9	12.4	112.13	64060	69909	55972	57567	60654	62152	55336	55915	49460
O94808	GFPT2	sp|O94808|GFPT2_HUMAN Glutamine--fructose-6-phosphate aminotransferase [isomerizing] 2 OS=Homo sapiens OX=9606 GN=GFPT2 PE=1 SV=3	1	26	20	20	48.5	76.93	112530	122490	91417	144760	160850	141740	177740	180580	162310
O94813	SLIT2	sp|O94813|SLIT2_HUMAN Slit homolog 2 protein OS=Homo sapiens OX=9606 GN=SLIT2 PE=1 SV=1	1	3	3	3	2.6	169.87
O94819	KBTBD11	sp|O94819|KBTBB_HUMAN Kelch repeat and BTB domain-containing protein 11 OS=Homo sapiens OX=9606 GN=KBTBD11 PE=1 SV=1	1	2	2	2	5.6	65.719
O94822	LTN1	sp|O94822|LTN1_HUMAN E3 ubiquitin-protein ligase listerin OS=Homo sapiens OX=9606 GN=LTN1 PE=1 SV=6	1	11	11	11	8.6	200.55	45388	62778	45713	46268	49399	45745	46143	48672	44211
O94826	TOMM70	sp|O94826|TOM70_HUMAN Mitochondrial import receptor subunit TOM70 OS=Homo sapiens OX=9606 GN=TOMM70 PE=1 SV=1	1	22	22	22	49.7	67.454	365710	338250	328770	319830	317130	308200	402180	406210	399990
O94829	IPO13	sp|O94829|IPO13_HUMAN Importin-13 OS=Homo sapiens OX=9606 GN=IPO13 PE=1 SV=3	1	4	4	4	5.6	108.19	104310	107170	97491	93697	101790	87528	126390	109610	120340
O94830	DDHD2	sp|O94830|DDHD2_HUMAN Phospholipase DDHD2 OS=Homo sapiens OX=9606 GN=DDHD2 PE=1 SV=2	1	2	2	2	2.8	81.031	22345	24138	25448	24663	37357		23203	25532	30926
O94832;B0I1T2	MYO1D	sp|O94832|MYO1D_HUMAN Unconventional myosin-Id OS=Homo sapiens OX=9606 GN=MYO1D PE=1 SV=2	2	34	34	34	40.2	116.2	216060	197960	218110	260310	258470	264090	167060	180090	174710
O94842;O15405;O94900;Q96NM4	TOX4	sp|O94842|TOX4_HUMAN TOX high mobility group box family member 4 OS=Homo sapiens OX=9606 GN=TOX4 PE=1 SV=1	4	5	5	5	12.4	66.194	93106	114940	89786		59973	71767	84552	68943	105530
O94851	MICAL2	sp|O94851|MICA2_HUMAN [F-actin]-monooxygenase MICAL2 OS=Homo sapiens OX=9606 GN=MICAL2 PE=1 SV=2	1	12	12	11	7.8	219.06	57645	46061	56913	67032	76854	65001	43489	46581	43311
O94854	MACF1	sp|O94854|K0754_HUMAN Microtubule-actin cross-linking factor 1, isoforms 6/7 OS=Homo sapiens OX=9606 GN=MACF1 PE=2 SV=5	1	50	4	4	18.7	388.66	27662	21464	17099		20139	18236		15757	18586
O94855	SEC24D	sp|O94855|SC24D_HUMAN Protein transport protein Sec24D OS=Homo sapiens OX=9606 GN=SEC24D PE=1 SV=2	1	26	25	25	30.6	113.01	327180	339890	311490	374690	408610	354150	237870	237130	228570
O94856	NFASC	sp|O94856|NFASC_HUMAN Neurofascin OS=Homo sapiens OX=9606 GN=NFASC PE=1 SV=4	1	1	1	1	1.3	150.02
O94864	SUPT7L	sp|O94864|ST65G_HUMAN STAGA complex 65 subunit gamma OS=Homo sapiens OX=9606 GN=SUPT7L PE=1 SV=1	1	2	2	2	6.8	46.192	16873	18253		11741			18936	18326	17828
O94868	FCHSD2	sp|O94868|FCSD2_HUMAN F-BAR and double SH3 domains protein 2 OS=Homo sapiens OX=9606 GN=FCHSD2 PE=1 SV=3	1	1	1	1	2.2	84.275
O94874	UFL1	sp|O94874|UFL1_HUMAN E3 UFM1-protein ligase 1 OS=Homo sapiens OX=9606 GN=UFL1 PE=1 SV=2	1	19	19	19	27	89.594	157900	161510	137250	132830	148140	145240	165960	161380	164390
O94880	PHF14	sp|O94880|PHF14_HUMAN PHD finger protein 14 OS=Homo sapiens OX=9606 GN=PHF14 PE=1 SV=3	1	2	2	2	1.8	106.99
O94885;Q9NSI8	SASH1	sp|O94885|SASH1_HUMAN SAM and SH3 domain-containing protein 1 OS=Homo sapiens OX=9606 GN=SASH1 PE=1 SV=3	2	11	11	11	12.3	136.65	63803	75995	48326	63862	65572	61394	41035	41566	40069
O94886	TMEM63A	sp|O94886|CSCL1_HUMAN CSC1-like protein 1 OS=Homo sapiens OX=9606 GN=TMEM63A PE=1 SV=3	1	2	2	2	2.5	92.125	3460100	3714000	3699100	663350	4488200		3627500	4645000	4715100
O94887	FARP2	sp|O94887|FARP2_HUMAN FERM, ARHGEF and pleckstrin domain-containing protein 2 OS=Homo sapiens OX=9606 GN=FARP2 PE=1 SV=3	1	2	2	2	3.3	119.89	11126								16344
O94888	UBXN7	sp|O94888|UBXN7_HUMAN UBX domain-containing protein 7 OS=Homo sapiens OX=9606 GN=UBXN7 PE=1 SV=2	1	10	10	10	27.2	54.862	184500	188100	170990	188220	203150	179400	207680	226830	204360
O94901	SUN1	sp|O94901|SUN1_HUMAN SUN domain-containing protein 1 OS=Homo sapiens OX=9606 GN=SUN1 PE=1 SV=4	1	15	14	14	29.9	87.109	75995	106000	82456	90093	87259	86064	98698	125940	93487
O94903	PLPBP	sp|O94903|PLPHP_HUMAN Pyridoxal phosphate homeostasis protein OS=Homo sapiens OX=9606 GN=PLPBP PE=1 SV=1	1	7	7	7	31.3	30.344	193200	172400	181730	178680	201100	173780	189680	223300	218600
O94905	ERLIN2	sp|O94905|ERLN2_HUMAN Erlin-2 OS=Homo sapiens OX=9606 GN=ERLIN2 PE=1 SV=1	1	11	9	9	32.7	37.839	285570	204640	246610	212910	202970	229650	272880	252290	263290
O94906	PRPF6	sp|O94906|PRP6_HUMAN Pre-mRNA-processing factor 6 OS=Homo sapiens OX=9606 GN=PRPF6 PE=1 SV=1	1	27	27	27	33.9	106.92	248840	254150	221920	203080	203600	207080	253930	227030	233310
O94913	PCF11	sp|O94913|PCF11_HUMAN Pre-mRNA cleavage complex 2 protein Pcf11 OS=Homo sapiens OX=9606 GN=PCF11 PE=1 SV=3	1	3	3	3	2.2	173.05	13295				11628			15319
O94915	FRYL	sp|O94915|FRYL_HUMAN Protein furry homolog-like OS=Homo sapiens OX=9606 GN=FRYL PE=1 SV=2	1	20	20	20	9.7	339.59	64619	83286	61058	57707	68170	61220	73154	73437	68699
O94916	NFAT5	sp|O94916|NFAT5_HUMAN Nuclear factor of activated T-cells 5 OS=Homo sapiens OX=9606 GN=NFAT5 PE=1 SV=1	1	7	7	7	6.7	165.76	28861	34342	26239	32512	41339	33737	23470	30274	32042
O94919	ENDOD1	sp|O94919|ENDD1_HUMAN Endonuclease domain-containing 1 protein OS=Homo sapiens OX=9606 GN=ENDOD1 PE=1 SV=2	1	3	3	3	8.6	55.016	9871.2	33915			29343		29534	42414	57098
O94923	GLCE	sp|O94923|GLCE_HUMAN D-glucuronyl C5-epimerase OS=Homo sapiens OX=9606 GN=GLCE PE=1 SV=3	1	5	5	5	12.6	70.1						17876	43613	23942
O94925	GLS	sp|O94925|GLSK_HUMAN Glutaminase kidney isoform, mitochondrial OS=Homo sapiens OX=9606 GN=GLS PE=1 SV=1	1	18	18	18	39	73.46	431120	441600	404370	491260	521740	481340	561710	576490	563250
O94927	HAUS5	sp|O94927|HAUS5_HUMAN HAUS augmin-like complex subunit 5 OS=Homo sapiens OX=9606 GN=HAUS5 PE=1 SV=2	1	6	6	6	12.2	71.682	26144	25095	16627	13650	19436	25936	23942	28181	19348
O94929	ABLIM3	sp|O94929|ABLM3_HUMAN Actin-binding LIM protein 3 OS=Homo sapiens OX=9606 GN=ABLIM3 PE=1 SV=3	1	6	6	6	11.1	77.801	30186	33837	29978	34561	40649	31384	20118	18779	25101
O94964	SOGA1	sp|O94964|SOGA1_HUMAN Protein SOGA1 OS=Homo sapiens OX=9606 GN=SOGA1 PE=1 SV=2	1	8	8	8	7.9	159.76	43860	41144	42421	19090	11879	19984	33107	32515	35361
O94966	USP19	sp|O94966|UBP19_HUMAN Ubiquitin carboxyl-terminal hydrolase 19 OS=Homo sapiens OX=9606 GN=USP19 PE=1 SV=2	1	7	7	7	9	145.65	42110	48826	46994	27681	34290	30285	41068	42321	40287
O94967	WDR47	sp|O94967|WDR47_HUMAN WD repeat-containing protein 47 OS=Homo sapiens OX=9606 GN=WDR47 PE=1 SV=1	1	6	6	6	8.8	101.95	29777	34163	27573	23077	29181	18619	53548	37593	39064
O94973	AP2A2	sp|O94973|AP2A2_HUMAN AP-2 complex subunit alpha-2 OS=Homo sapiens OX=9606 GN=AP2A2 PE=1 SV=2	1	28	22	22	39.4	103.96	215870	211450	202140	192840	203730	195780	170690	163710	157660
O94979;Q9NQW1	SEC31A	sp|O94979|SC31A_HUMAN Protein transport protein Sec31A OS=Homo sapiens OX=9606 GN=SEC31A PE=1 SV=3	2	31	31	31	35.1	133.01	466940	483270	447300	430050	453320	424700	393160	387490	377590
O94992	HEXIM1	sp|O94992|HEXI1_HUMAN Protein HEXIM1 OS=Homo sapiens OX=9606 GN=HEXIM1 PE=1 SV=1	1	5	5	5	21.4	40.623	208810	227810	178230	130100	156750	132190	226870	207820	211970
O95059	RPP14	sp|O95059|RPP14_HUMAN Ribonuclease P protein subunit p14 OS=Homo sapiens OX=9606 GN=RPP14 PE=1 SV=3	1	1	1	1	14.5	13.693
O95067	CCNB2	sp|O95067|CCNB2_HUMAN G2/mitotic-specific cyclin-B2 OS=Homo sapiens OX=9606 GN=CCNB2 PE=1 SV=1	1	2	2	2	6	45.281	45954	37635	40584	46083	43636	40943	40992	61153	42482
O95070	YIF1A	sp|O95070|YIF1A_HUMAN Protein YIF1A OS=Homo sapiens OX=9606 GN=YIF1A PE=1 SV=2	1	4	4	4	18.4	32.011	142330	120330	131770	208250	165200	192470	98418	123920	136390
O95071	UBR5	sp|O95071|UBR5_HUMAN E3 ubiquitin-protein ligase UBR5 OS=Homo sapiens OX=9606 GN=UBR5 PE=1 SV=2	1	19	19	19	8.9	309.35	51666	58314	50317	49293	61249	53081	69155	61865	63232
O95104	SCAF4	sp|O95104|SCAF4_HUMAN SR-related and CTD-associated factor 4 OS=Homo sapiens OX=9606 GN=SCAF4 PE=1 SV=3	1	9	7	7	12.3	125.87	146300	163170	144260	130500	139840	137050	162420	168980	158470
O95139	NDUFB6	sp|O95139|NDUB6_HUMAN NADH dehydrogenase [ubiquinone] 1 beta subcomplex subunit 6 OS=Homo sapiens OX=9606 GN=NDUFB6 PE=1 SV=3	1	4	4	4	37.5	15.489	170620	156280	113540	64498	113340	78844	189460	164660	135480
O95140	MFN2	sp|O95140|MFN2_HUMAN Mitofusin-2 OS=Homo sapiens OX=9606 GN=MFN2 PE=1 SV=3	1	12	12	12	20.6	86.401	90900	90275	82325	77822	86666	85371	100060	102120	113020
O95149	SNUPN	sp|O95149|SPN1_HUMAN Snurportin-1 OS=Homo sapiens OX=9606 GN=SNUPN PE=1 SV=1	1	2	2	2	5.8	41.142	27542	32252	21707	13921			17583		16996
O95155	UBE4B	sp|O95155|UBE4B_HUMAN Ubiquitin conjugation factor E4 B OS=Homo sapiens OX=9606 GN=UBE4B PE=1 SV=1	1	14	14	14	13.9	146.18	58781	67034	63742	56458	58177	55323	75172	71886	72002
O95159	ZFPL1	sp|O95159|ZFPL1_HUMAN Zinc finger protein-like 1 OS=Homo sapiens OX=9606 GN=ZFPL1 PE=1 SV=2	1	6	6	6	22.3	34.114	57729	58923	51077	44044	54576	42039	45302	45297	41012
O95163	ELP1	sp|O95163|ELP1_HUMAN Elongator complex protein 1 OS=Homo sapiens OX=9606 GN=ELP1 PE=1 SV=3	1	22	22	22	23.7	150.25	177290	184150	161000	121490	113130	115410	193380	189620	186890
O95164	UBL3	sp|O95164|UBL3_HUMAN Ubiquitin-like protein 3 OS=Homo sapiens OX=9606 GN=UBL3 PE=1 SV=1	1	1	1	1	12.8	13.157
O95166	GABARAP	sp|O95166|GBRAP_HUMAN Gamma-aminobutyric acid receptor-associated protein OS=Homo sapiens OX=9606 GN=GABARAP PE=1 SV=1	1	1	1	1	9.4	13.918	211030	183240	170600	170480	192620	148390	134290	137110	110280
O95167	NDUFA3	sp|O95167|NDUA3_HUMAN NADH dehydrogenase [ubiquinone] 1 alpha subcomplex subunit 3 OS=Homo sapiens OX=9606 GN=NDUFA3 PE=1 SV=1	1	1	1	1	13.1	9.2787
O95168	NDUFB4	sp|O95168|NDUB4_HUMAN NADH dehydrogenase [ubiquinone] 1 beta subcomplex subunit 4 OS=Homo sapiens OX=9606 GN=NDUFB4 PE=1 SV=3	1	4	4	4	41.1	15.208	289480	302810	225080	218620	234860	233090	353960	338780	321300
O95169	NDUFB8	sp|O95169|NDUB8_HUMAN NADH dehydrogenase [ubiquinone] 1 beta subcomplex subunit 8, mitochondrial OS=Homo sapiens OX=9606 GN=NDUFB8 PE=1 SV=1	1	4	4	4	31.2	21.766	85272	93065	89602	65776	79981	68492	103310		133490
O95182	NDUFA7	sp|O95182|NDUA7_HUMAN NADH dehydrogenase [ubiquinone] 1 alpha subcomplex subunit 7 OS=Homo sapiens OX=9606 GN=NDUFA7 PE=1 SV=3	1	4	4	4	31	12.551	103770	79244	85679	84978	93019	88941	108860	106980	107300
O95183	VAMP5	sp|O95183|VAMP5_HUMAN Vesicle-associated membrane protein 5 OS=Homo sapiens OX=9606 GN=VAMP5 PE=1 SV=1	1	2	2	2	22.4	12.805	69432	151910	121870	116600		101350	108860	32418	101270
O95197	RTN3	sp|O95197|RTN3_HUMAN Reticulon-3 OS=Homo sapiens OX=9606 GN=RTN3 PE=1 SV=2	1	4	4	4	5.8	112.61	524100	685490	728190	852560	808970	796530	988890	924930	801050
O95202	LETM1	sp|O95202|LETM1_HUMAN Mitochondrial proton/calcium exchanger protein OS=Homo sapiens OX=9606 GN=LETM1 PE=1 SV=1	1	23	23	23	36	83.353	452980	441250	401020	373870	393830	391490	452020	466170	457510
O95208	EPN2	sp|O95208|EPN2_HUMAN Epsin-2 OS=Homo sapiens OX=9606 GN=EPN2 PE=1 SV=3	1	5	5	5	10.3	68.481	47396	49243	38214	50066	70719	61254	39802	47338	48734
O95218	ZRANB2	sp|O95218|ZRAB2_HUMAN Zinc finger Ran-binding domain-containing protein 2 OS=Homo sapiens OX=9606 GN=ZRANB2 PE=1 SV=2	1	10	10	10	27.6	37.404	155250	201140	171950	176240	178870	181920	223170	218240	232860
O95219	SNX4	sp|O95219|SNX4_HUMAN Sorting nexin-4 OS=Homo sapiens OX=9606 GN=SNX4 PE=1 SV=1	1	15	15	15	40.2	51.908	93610	82887	87469	100300	87529	98066	99028	108830	99132
O95229	ZWINT	sp|O95229|ZWINT_HUMAN ZW10 interactor OS=Homo sapiens OX=9606 GN=ZWINT PE=1 SV=2	1	2	2	2	6.9	31.293
O95232	LUC7L3	sp|O95232|LC7L3_HUMAN Luc7-like protein 3 OS=Homo sapiens OX=9606 GN=LUC7L3 PE=1 SV=2	1	12	12	11	28.7	51.466	361630	358230	323220	304170	323960	282600	380770	374630	366280
O95235	KIF20A	sp|O95235|KI20A_HUMAN Kinesin-like protein KIF20A OS=Homo sapiens OX=9606 GN=KIF20A PE=1 SV=1	1	20	20	20	31	100.28	94142	99085	79666	50510	62177	51223	57491	52237	52396
O95239;Q2VIQ3;Q6ZMV9	KIF4A	sp|O95239|KIF4A_HUMAN Chromosome-associated kinesin KIF4A OS=Homo sapiens OX=9606 GN=KIF4A PE=1 SV=3	3	32	32	31	30.2	139.88	194200	187400	173200	112510	123050	115460	191290	186730	179300
O95248	SBF1	sp|O95248|MTMR5_HUMAN Myotubularin-related protein 5 OS=Homo sapiens OX=9606 GN=SBF1 PE=1 SV=4	1	9	9	8	6.4	208.44	179130	208980	150810	169050	210250	174770	187430	178150	175640
O95249	GOSR1	sp|O95249|GOSR1_HUMAN Golgi SNAP receptor complex member 1 OS=Homo sapiens OX=9606 GN=GOSR1 PE=1 SV=1	1	8	8	8	27.2	28.612	163300	166230	137220	125340	138510	124790	158880	157160	168290
O95251	KAT7	sp|O95251|KAT7_HUMAN Histone acetyltransferase KAT7 OS=Homo sapiens OX=9606 GN=KAT7 PE=1 SV=1	1	4	4	4	9.5	70.642
O95260	ATE1	sp|O95260|ATE1_HUMAN Arginyl-tRNA--protein transferase 1 OS=Homo sapiens OX=9606 GN=ATE1 PE=1 SV=2	1	4	4	4	10.4	59.09	61537	64852	50845	52105	51667	47293	47021	48984	46285
O95273	CCNDBP1	sp|O95273|CCDB1_HUMAN Cyclin-D1-binding protein 1 OS=Homo sapiens OX=9606 GN=CCNDBP1 PE=1 SV=2	1	1	1	1	3.6	40.262
O95292	VAPB	sp|O95292|VAPB_HUMAN Vesicle-associated membrane protein-associated protein B/C OS=Homo sapiens OX=9606 GN=VAPB PE=1 SV=3	1	13	12	12	53.9	27.228	477140	539770	427090	444540	514070	454120	567730	535580	469850
O95295	SNAPIN	sp|O95295|SNAPN_HUMAN SNARE-associated protein Snapin OS=Homo sapiens OX=9606 GN=SNAPIN PE=1 SV=1	1	3	3	3	31.6	14.874	148000	115230	130660	93739	134220	99985	170610	158760	132480
O95297	MPZL1	sp|O95297|MPZL1_HUMAN Myelin protein zero-like protein 1 OS=Homo sapiens OX=9606 GN=MPZL1 PE=1 SV=1	1	4	4	4	24.2	29.082	138810	119620	110590	111950	140670	125580	140150	129810	118730
O95298;E9PQ53	NDUFC2; NDUFC2-KCTD14	sp|O95298|NDUC2_HUMAN NADH dehydrogenase [ubiquinone] 1 subunit C2 OS=Homo sapiens OX=9606 GN=NDUFC2 PE=1 SV=1;sp|E9PQ53|NDUCR_HUMAN NADH dehydrogenase [ubiquinone] 1 subunit C2, isoform 2 OS=Homo sapiens OX=9606 GN=NDUFC2-KCTD14 PE=1 SV=1	2	2	2	2	16	14.187	105490		104040	98418	99293	86898	122890	129800	108630
O95299	NDUFA10	sp|O95299|NDUAA_HUMAN NADH dehydrogenase [ubiquinone] 1 alpha subcomplex subunit 10, mitochondrial OS=Homo sapiens OX=9606 GN=NDUFA10 PE=1 SV=1	1	10	10	10	28.2	40.75	306560	303120	301390	245560	264950	256110	338410	344130	344980
O95302;Q75LS8	FKBP9	sp|O95302|FKBP9_HUMAN Peptidyl-prolyl cis-trans isomerase FKBP9 OS=Homo sapiens OX=9606 GN=FKBP9 PE=1 SV=2	2	7	7	7	16.7	63.083	2247100	1995600	2112100	2058900	2062000	2058500	1572300	1695000	1541100
O95336	PGLS	sp|O95336|6PGL_HUMAN 6-phosphogluconolactonase OS=Homo sapiens OX=9606 GN=PGLS PE=1 SV=2	1	10	10	10	55	27.547	306470	295390	303080	285100	300460	299920	304920	251260	278160
O95340	PAPSS2	sp|O95340|PAPS2_HUMAN Bifunctional 3-phosphoadenosine 5-phosphosulfate synthase 2 OS=Homo sapiens OX=9606 GN=PAPSS2 PE=1 SV=2	1	19	19	18	34	69.5	249800	272130	242630	262300	288690	280870	176910	173190	163080
O95347	SMC2	sp|O95347|SMC2_HUMAN Structural maintenance of chromosomes protein 2 OS=Homo sapiens OX=9606 GN=SMC2 PE=1 SV=2	1	42	42	42	35.8	135.65	315610	301770	290140	286460	292330	285160	323280	321540	299070
O95352	ATG7	sp|O95352|ATG7_HUMAN Ubiquitin-like modifier-activating enzyme ATG7 OS=Homo sapiens OX=9606 GN=ATG7 PE=1 SV=1	1	13	13	13	24	77.959	116870	145140	124790	96745	119380	97105	98496	116300	107640
O95359	TACC2	sp|O95359|TACC2_HUMAN Transforming acidic coiled-coil-containing protein 2 OS=Homo sapiens OX=9606 GN=TACC2 PE=1 SV=3	1	3	2	2	1.3	309.42	163660	154450	133100		111520
O95361;Q309B1	TRIM16; TRIM16L	sp|O95361|TRI16_HUMAN Tripartite motif-containing protein 16 OS=Homo sapiens OX=9606 GN=TRIM16 PE=1 SV=3;sp|Q309B1|TR16L_HUMAN Tripartite motif-containing protein 16-like protein OS=Homo sapiens OX=9606 GN=TRIM16L PE=1 SV=3	2	9	9	9	23.2	63.954	114730	158600	120070	124990	130320	113870	64376	61076	50594
O95363	FARS2	sp|O95363|SYFM_HUMAN Phenylalanine--tRNA ligase, mitochondrial OS=Homo sapiens OX=9606 GN=FARS2 PE=1 SV=1	1	4	4	4	10.2	52.356	23373	29450	22615	22302	33608	18025	25825	35899	31772
O95365	ZBTB7A	sp|O95365|ZBT7A_HUMAN Zinc finger and BTB domain-containing protein 7A OS=Homo sapiens OX=9606 GN=ZBTB7A PE=1 SV=1	1	3	3	3	7.4	61.438	30421		33111	26879	21757	27850	26103	27640	26811
O95372	LYPLA2	sp|O95372|LYPA2_HUMAN Acyl-protein thioesterase 2 OS=Homo sapiens OX=9606 GN=LYPLA2 PE=1 SV=1	1	8	8	8	51.5	24.737	134930	122100	119590	118910	146430	135210	121370	118550	113050
O95373	IPO7	sp|O95373|IPO7_HUMAN Importin-7 OS=Homo sapiens OX=9606 GN=IPO7 PE=1 SV=1	1	26	26	25	31.3	119.52	333660	409420	386680	423380	390130	392020	389610	409190	407230
O95376	ARIH2	sp|O95376|ARI2_HUMAN E3 ubiquitin-protein ligase ARIH2 OS=Homo sapiens OX=9606 GN=ARIH2 PE=1 SV=1	1	13	13	13	36.3	57.818	115030	126130	83832	95139	115270	85394	206180	195460	175010
O95379	TNFAIP8	sp|O95379|TFIP8_HUMAN Tumor necrosis factor alpha-induced protein 8 OS=Homo sapiens OX=9606 GN=TNFAIP8 PE=1 SV=1	1	2	2	2	13.6	23.003
O95391	SLU7	sp|O95391|SLU7_HUMAN Pre-mRNA-splicing factor SLU7 OS=Homo sapiens OX=9606 GN=SLU7 PE=1 SV=2	1	2	2	2	5.3	68.386	62247	64572	61580	41549	46156	43841	69952	76178	73268
O95394	PGM3	sp|O95394|AGM1_HUMAN Phosphoacetylglucosamine mutase OS=Homo sapiens OX=9606 GN=PGM3 PE=1 SV=1	1	18	18	18	38.2	59.851	157460	174290	162340	204160	213190	193480	184160	189540	187310
O95396	MOCS3	sp|O95396|MOCS3_HUMAN Adenylyltransferase and sulfurtransferase MOCS3 OS=Homo sapiens OX=9606 GN=MOCS3 PE=1 SV=1	1	3	3	3	10.2	49.669	34279	37414	31174	24194	29582		37169	28907	31393
O95400	CD2BP2	sp|O95400|CD2B2_HUMAN CD2 antigen cytoplasmic tail-binding protein 2 OS=Homo sapiens OX=9606 GN=CD2BP2 PE=1 SV=1	1	3	3	3	15.8	37.646	39401	57860	38810	36208	20534	24845			33121
O95406	CNIH1	sp|O95406|CNIH1_HUMAN Protein cornichon homolog 1 OS=Homo sapiens OX=9606 GN=CNIH1 PE=1 SV=1	1	2	2	2	20.1	16.699				27917					14044
O95415	BRI3	sp|O95415|BRI3_HUMAN Brain protein I3 OS=Homo sapiens OX=9606 GN=BRI3 PE=1 SV=1	1	2	2	2	18.4	13.645	80798			68145					95438
O95425	SVIL	sp|O95425|SVIL_HUMAN Supervillin OS=Homo sapiens OX=9606 GN=SVIL PE=1 SV=2	1	16	16	16	11.2	247.74	50524	59656	52558	33423	41708	31444	35054	37408	35170
O95429	BAG4	sp|O95429|BAG4_HUMAN BAG family molecular chaperone regulator 4 OS=Homo sapiens OX=9606 GN=BAG4 PE=1 SV=1	1	4	4	4	13.1	49.593	53826	53861	46388	45049	47645	34952	42759	49028	36703
O95433	AHSA1	sp|O95433|AHSA1_HUMAN Activator of 90 kDa heat shock protein ATPase homolog 1 OS=Homo sapiens OX=9606 GN=AHSA1 PE=1 SV=1	1	17	17	17	51.2	38.274	861980	938920	837000	811240	810420	777490	734650	685800	767750
O95453	PARN	sp|O95453|PARN_HUMAN Poly(A)-specific ribonuclease PARN OS=Homo sapiens OX=9606 GN=PARN PE=1 SV=1	1	10	10	10	18.5	73.45	77443	112200	81534	61810	46797	52908	96005	91622	92142
O95456	PSMG1	sp|O95456|PSMG1_HUMAN Proteasome assembly chaperone 1 OS=Homo sapiens OX=9606 GN=PSMG1 PE=1 SV=1	1	7	7	7	30.9	32.854	235790	292560	229500	244770	212790	200340	225870	230210	211580
O95466	FMNL1	sp|O95466|FMNL1_HUMAN Formin-like protein 1 OS=Homo sapiens OX=9606 GN=FMNL1 PE=1 SV=3	1	3	3	3	3.8	121.85	27451	46433	30650		39499		24927
O95470	SGPL1	sp|O95470|SGPL1_HUMAN Sphingosine-1-phosphate lyase 1 OS=Homo sapiens OX=9606 GN=SGPL1 PE=1 SV=3	1	13	13	13	28	63.523	81716	69461	63399	76926	91544	79841	110640	110120	102070
O95478	NSA2	sp|O95478|NSA2_HUMAN Ribosome biogenesis protein NSA2 homolog OS=Homo sapiens OX=9606 GN=NSA2 PE=1 SV=1	1	4	4	4	18.8	30.065	83156	112760	80815	44966	63743		111140	116990	92819
O95479	H6PD	sp|O95479|G6PE_HUMAN GDH/6PGL endoplasmic bifunctional protein OS=Homo sapiens OX=9606 GN=H6PD PE=1 SV=2	1	14	14	14	23.3	88.892	118500	116010	103770	125540	140870	127390	97153	91605	90227
O95486	SEC24A	sp|O95486|SC24A_HUMAN Protein transport protein Sec24A OS=Homo sapiens OX=9606 GN=SEC24A PE=1 SV=2	1	14	12	12	16.7	119.75	208440	191460	162610	182450	219630	174530	178760	151960	144930
O95487	SEC24B	sp|O95487|SC24B_HUMAN Protein transport protein Sec24B OS=Homo sapiens OX=9606 GN=SEC24B PE=1 SV=2	1	15	15	13	15.3	137.42	81850	71785	71873	73865	86794	71556	83962	81123	80589
O95503	CBX6	sp|O95503|CBX6_HUMAN Chromobox protein homolog 6 OS=Homo sapiens OX=9606 GN=CBX6 PE=1 SV=1	1	1	1	1	3.9	43.898
O95544	NADK	sp|O95544|NADK_HUMAN NAD kinase OS=Homo sapiens OX=9606 GN=NADK PE=1 SV=1	1	1	1	1	3.8	49.228
O95551	TDP2	sp|O95551|TYDP2_HUMAN Tyrosyl-DNA phosphodiesterase 2 OS=Homo sapiens OX=9606 GN=TDP2 PE=1 SV=1	1	7	7	6	26	40.929	66754	36009	62032	85983	66570	59989	66955	54675	73395
O95563	MPC2	sp|O95563|MPC2_HUMAN Mitochondrial pyruvate carrier 2 OS=Homo sapiens OX=9606 GN=MPC2 PE=1 SV=1	1	2	2	2	15.7	14.279	47245	38908	40309	41169			58905	48265
O95571	ETHE1	sp|O95571|ETHE1_HUMAN Persulfide dioxygenase ETHE1, mitochondrial OS=Homo sapiens OX=9606 GN=ETHE1 PE=1 SV=2	1	8	8	8	50.4	27.873	361460	381940	315840	325610	300150	306520	339960	370410	315030
O95573	ACSL3	sp|O95573|ACSL3_HUMAN Fatty acid CoA ligase Acsl3 OS=Homo sapiens OX=9606 GN=ACSL3 PE=1 SV=3	1	25	23	23	49.4	80.419	308580	338120	347150	419230	396550	422430	391850	391580	420400
O95602	POLR1A	sp|O95602|RPA1_HUMAN DNA-directed RNA polymerase I subunit RPA1 OS=Homo sapiens OX=9606 GN=POLR1A PE=1 SV=2	1	15	15	15	11.9	194.81	146190	133580	125730	93014	114490	94670	143010	132680	146020
O95613	PCNT	sp|O95613|PCNT_HUMAN Pericentrin OS=Homo sapiens OX=9606 GN=PCNT PE=1 SV=4	1	10	10	10	4	378.03	21107	16039	29736				23138	29755	24852
O95619	YEATS4	sp|O95619|YETS4_HUMAN YEATS domain-containing protein 4 OS=Homo sapiens OX=9606 GN=YEATS4 PE=1 SV=1	1	3	3	3	15.4	26.499	24480	25520	20680	20512	20333	23339	19956	32197	18374
O95628	CNOT4	sp|O95628|CNOT4_HUMAN CCR4-NOT transcription complex subunit 4 OS=Homo sapiens OX=9606 GN=CNOT4 PE=1 SV=3	1	1	1	1	2.6	63.509
O95630	STAMBP	sp|O95630|STABP_HUMAN STAM-binding protein OS=Homo sapiens OX=9606 GN=STAMBP PE=1 SV=1	1	7	7	7	21.7	48.076	53648	55932	51246	47759	54924	40758	57448	53832	53686
O95639;A6NMK7	CPSF4	sp|O95639|CPSF4_HUMAN Cleavage and polyadenylation specificity factor subunit 4 OS=Homo sapiens OX=9606 GN=CPSF4 PE=1 SV=1	2	9	9	9	39.8	30.255	126750	118750	95954	94879	108450	81451	130720	123520	128120
O95671	ASMTL	sp|O95671|ASML_HUMAN Probable bifunctional dTTP/UTP pyrophosphatase/methyltransferase protein OS=Homo sapiens OX=9606 GN=ASMTL PE=1 SV=3	1	8	8	8	20	68.856	81218	81843	50483	92622	116120	82752	59744	64827	52407
O95674	CDS2	sp|O95674|CDS2_HUMAN Phosphatidate cytidylyltransferase 2 OS=Homo sapiens OX=9606 GN=CDS2 PE=1 SV=1	1	3	3	3	11.2	51.417	66106	86267	43314	91658	85689	96368	85790	95606	57328
O95684	CEP43	sp|O95684|CEP43_HUMAN Centrosomal protein 43 OS=Homo sapiens OX=9606 GN=CEP43 PE=1 SV=1	1	7	7	7	22.8	43.064	52139	65381	53347	53090	48190	48220	57120	59409	60051
O95685	PPP1R3D	sp|O95685|PPR3D_HUMAN Protein phosphatase 1 regulatory subunit 3D OS=Homo sapiens OX=9606 GN=PPP1R3D PE=1 SV=1	1	1	1	1	5.7	32.559
O95696	BRD1	sp|O95696|BRD1_HUMAN Bromodomain-containing protein 1 OS=Homo sapiens OX=9606 GN=BRD1 PE=1 SV=1	1	2	2	2	2.2	119.52	11222	14389					16792		15578
O95707	POP4	sp|O95707|RPP29_HUMAN Ribonuclease P protein subunit p29 OS=Homo sapiens OX=9606 GN=POP4 PE=1 SV=2	1	3	3	3	16.4	25.424	30668	31329	21820	24664	27724	22147	29188	31046	28331
O95714	HERC2	sp|O95714|HERC2_HUMAN E3 ubiquitin-protein ligase HERC2 OS=Homo sapiens OX=9606 GN=HERC2 PE=1 SV=2	1	9	9	9	2.7	527.22	41561	36674	31371	39666	36087	29216	26686	32012	27942
O95716	RAB3D	sp|O95716|RAB3D_HUMAN Ras-related protein Rab-3D OS=Homo sapiens OX=9606 GN=RAB3D PE=1 SV=1	1	4	3	2	22.4	24.267		98178	94575	73816	66782	112100	75875	57488
O95721	SNAP29	sp|O95721|SNP29_HUMAN Synaptosomal-associated protein 29 OS=Homo sapiens OX=9606 GN=SNAP29 PE=1 SV=1	1	9	9	9	40.3	28.97	167970	161280	138550	128860	134060	133590	168460	162570	145450
O95747	OXSR1	sp|O95747|OXSR1_HUMAN Serine/threonine-protein kinase OSR1 OS=Homo sapiens OX=9606 GN=OXSR1 PE=1 SV=1	1	17	17	14	39.8	58.022	305430	317370	299540	299840	322760	306630	285270	290280	276810
O95749	GGPS1	sp|O95749|GGPPS_HUMAN Geranylgeranyl pyrophosphate synthase OS=Homo sapiens OX=9606 GN=GGPS1 PE=1 SV=1	1	2	2	2	7.7	34.87
O95757	HSPA4L	sp|O95757|HS74L_HUMAN Heat shock 70 kDa protein 4L OS=Homo sapiens OX=9606 GN=HSPA4L PE=1 SV=3	1	27	22	22	41.8	94.511	222460	211290	196670	152520	159010	156180	286240	293950	283290
O95758	PTBP3	sp|O95758|PTBP3_HUMAN Polypyrimidine tract-binding protein 3 OS=Homo sapiens OX=9606 GN=PTBP3 PE=1 SV=2	1	8	6	6	19.2	59.689	140150	145420	129020	129860	135920	106710	136980	111150	120450
O95772	STARD3NL	sp|O95772|STR3N_HUMAN STARD3 N-terminal-like protein OS=Homo sapiens OX=9606 GN=STARD3NL PE=1 SV=1	1	2	2	2	9	26.654	54792	24597	56826	49743	50947	47479	58241	55725	66444
O95777	LSM8	sp|O95777|LSM8_HUMAN U6 snRNA-associated Sm-like protein LSm8 OS=Homo sapiens OX=9606 GN=LSM8 PE=1 SV=3	1	2	2	2	27.1	10.403	131000	82762	123740	114510	108170	119440	117670	138820	128440
O95782	AP2A1	sp|O95782|AP2A1_HUMAN AP-2 complex subunit alpha-1 OS=Homo sapiens OX=9606 GN=AP2A1 PE=1 SV=3	1	31	31	25	37.8	107.54	508240	514150	471420	448130	484730	440360	443500	456900	447920
O95785	WIZ	sp|O95785|WIZ_HUMAN Protein Wiz OS=Homo sapiens OX=9606 GN=WIZ PE=1 SV=2	1	2	2	2	2	178.67
O95786	RIGI	sp|O95786|RIGI_HUMAN Antiviral innate immune response receptor RIG-I OS=Homo sapiens OX=9606 GN=RIGI PE=1 SV=2	1	3	3	3	5.2	106.6		22102	12493			14175	29667
O95793	STAU1	sp|O95793|STAU1_HUMAN Double-stranded RNA-binding protein Staufen homolog 1 OS=Homo sapiens OX=9606 GN=STAU1 PE=1 SV=2	1	26	26	25	47.5	63.182	325140	316000	281000	229530	255440	231990	304800	323490	294320
O95801	TTC4	sp|O95801|TTC4_HUMAN Tetratricopeptide repeat protein 4 OS=Homo sapiens OX=9606 GN=TTC4 PE=1 SV=3	1	8	8	8	23.5	44.678	74973	86789	88178	63425	73050	68592	78940	70281	72828
O95810	CAVIN2	sp|O95810|CAVN2_HUMAN Caveolae-associated protein 2 OS=Homo sapiens OX=9606 GN=CAVIN2 PE=1 SV=3	1	6	6	6	17.6	47.173	63536	90435	71010	65265	65144	52955	47322	36252	33407
O95816	BAG2	sp|O95816|BAG2_HUMAN BAG family molecular chaperone regulator 2 OS=Homo sapiens OX=9606 GN=BAG2 PE=1 SV=1	1	11	11	11	54	23.772	417680	421080	390210	330510	356110	320100	346260	340910	328530
O95817	BAG3	sp|O95817|BAG3_HUMAN BAG family molecular chaperone regulator 3 OS=Homo sapiens OX=9606 GN=BAG3 PE=1 SV=3	1	23	23	23	49.7	61.594	253200	271300	218710	193100	203210	177340	280000	253450	254400
O95819;Q9UKE5;Q9NRD5	MAP4K4	sp|O95819|M4K4_HUMAN Mitogen-activated protein kinase kinase kinase kinase 4 OS=Homo sapiens OX=9606 GN=MAP4K4 PE=1 SV=2	3	18	18	13	16.8	142.1	88414	88719	81303	74840	87770	72594	80945	75434	67403
O95822	MLYCD	sp|O95822|DCMC_HUMAN Malonyl-CoA decarboxylase, mitochondrial OS=Homo sapiens OX=9606 GN=MLYCD PE=1 SV=3	1	2	2	2	6.5	55.003
O95825	CRYZL1	sp|O95825|QORL1_HUMAN Quinone oxidoreductase-like protein 1 OS=Homo sapiens OX=9606 GN=CRYZL1 PE=1 SV=2	1	3	3	3	11.2	38.696	24053		22198		24817	22682	15821
O95831	AIFM1	sp|O95831|AIFM1_HUMAN Apoptosis-inducing factor 1, mitochondrial OS=Homo sapiens OX=9606 GN=AIFM1 PE=1 SV=1	1	19	19	19	39.8	66.9	361200	314510	318590	340590	356790	344260	337030	340460	348680
O95834	EML2	sp|O95834|EMAL2_HUMAN Echinoderm microtubule-associated protein-like 2 OS=Homo sapiens OX=9606 GN=EML2 PE=1 SV=1	1	5	5	5	13.4	70.678	18362	18768	26781	35382	35112	37388	19924	22703	15673
O95835	LATS1	sp|O95835|LATS1_HUMAN Serine/threonine-protein kinase LATS1 OS=Homo sapiens OX=9606 GN=LATS1 PE=1 SV=1	1	1	1	1	1.1	126.87
O95837	GNA14	sp|O95837|GNA14_HUMAN Guanine nucleotide-binding protein subunit alpha-14 OS=Homo sapiens OX=9606 GN=GNA14 PE=1 SV=1	1	3	2	2	9	41.57				32357		22867			21260
O95861	BPNT1	sp|O95861|BPNT1_HUMAN 3(2),5-bisphosphate nucleotidase 1 OS=Homo sapiens OX=9606 GN=BPNT1 PE=1 SV=1	1	14	14	14	52.3	33.392	296940	250110	266570	296550	305350	292960	296680	293950	315920
O95864	FADS2	sp|O95864|FADS2_HUMAN Acyl-CoA 6-desaturase OS=Homo sapiens OX=9606 GN=FADS2 PE=1 SV=1	1	3	3	3	9	52.259		101670				59491
O95865	DDAH2	sp|O95865|DDAH2_HUMAN N(G),N(G)-dimethylarginine dimethylaminohydrolase 2 OS=Homo sapiens OX=9606 GN=DDAH2 PE=1 SV=1	1	8	8	8	41.8	29.644	250530	238750	229430	245590	274730	276530	224630	230600	188360
O95870	ABHD16A	sp|O95870|ABHGA_HUMAN Phosphatidylserine lipase ABHD16A OS=Homo sapiens OX=9606 GN=ABHD16A PE=1 SV=3	1	6	6	6	11.6	63.243	46001	32184	39299	44377	33681	38831	53327	54046	56659
O95873	C6orf47	sp|O95873|CF047_HUMAN Uncharacterized protein C6orf47 OS=Homo sapiens OX=9606 GN=C6orf47 PE=1 SV=2	1	1	1	1	4.4	31.71
O95881	TXNDC12	sp|O95881|TXD12_HUMAN Thioredoxin domain-containing protein 12 OS=Homo sapiens OX=9606 GN=TXNDC12 PE=1 SV=1	1	5	5	5	36	19.206	289040	272170	317360	448100	416100	358770	486760	487470	515330
O95905	ECD	sp|O95905|ECD_HUMAN Protein ecdysoneless homolog OS=Homo sapiens OX=9606 GN=ECD PE=1 SV=1	1	4	4	4	7.9	72.757		301100	248430	179910			187330		198270
O95926	SYF2	sp|O95926|SYF2_HUMAN Pre-mRNA-splicing factor SYF2 OS=Homo sapiens OX=9606 GN=SYF2 PE=1 SV=1	1	1	1	1	5.3	28.722
O95983	MBD3	sp|O95983|MBD3_HUMAN Methyl-CpG-binding domain protein 3 OS=Homo sapiens OX=9606 GN=MBD3 PE=1 SV=1	1	6	6	6	21.3	32.844	64317	65243	52686	56281	61990	51644	60596	65445	61420
O95989	NUDT3	sp|O95989|NUDT3_HUMAN Diphosphoinositol polyphosphate phosphohydrolase 1 OS=Homo sapiens OX=9606 GN=NUDT3 PE=1 SV=1	1	3	3	3	29.7	19.471	75658		61760	67462	62927	92242	18676	55929	73432
O95997	PTTG1	sp|O95997|PTTG1_HUMAN Securin OS=Homo sapiens OX=9606 GN=PTTG1 PE=1 SV=1	1	2	2	1	15.3	22.024	24360	38527		32619		20476			47162
O95999	BCL10	sp|O95999|BCL10_HUMAN B-cell lymphoma/leukemia 10 OS=Homo sapiens OX=9606 GN=BCL10 PE=1 SV=1	1	7	7	7	35.2	26.251		103740	92191	75968	95299	98192	112520	107310	96056
O96000	NDUFB10	sp|O96000|NDUBA_HUMAN NADH dehydrogenase [ubiquinone] 1 beta subcomplex subunit 10 OS=Homo sapiens OX=9606 GN=NDUFB10 PE=1 SV=3	1	8	8	8	51.7	20.776	225640	197210	225230	153050	162320	157800	174620	210490	221440
O96005	CLPTM1	sp|O96005|CLPT1_HUMAN Putative lipid scramblase CLPTM1 OS=Homo sapiens OX=9606 GN=CLPTM1 PE=1 SV=1	1	7	7	7	10.2	76.096	204610	200720	156020	111150	148260	97706	143550	162900	156050
O96007	MOCS2	sp|O96007|MOC2B_HUMAN Molybdopterin synthase catalytic subunit OS=Homo sapiens OX=9606 GN=MOCS2 PE=1 SV=1	1	5	5	5	36.2	20.944	65641	64220	48986	45464	40303	42150	63879	67866	64983
O96008	TOMM40	sp|O96008|TOM40_HUMAN Mitochondrial import receptor subunit TOM40 homolog OS=Homo sapiens OX=9606 GN=TOMM40 PE=1 SV=1	1	10	10	10	49.9	37.893	752220	793480	651620	552150	393800	531850	776930	793700	698410
O96011	PEX11B	sp|O96011|PX11B_HUMAN Peroxisomal membrane protein 11B OS=Homo sapiens OX=9606 GN=PEX11B PE=1 SV=1	1	9	9	9	38.2	28.431	105160	99004	103990	85058	104770	94117	104750	108830	103340
O96013;Q9P286	PAK4	sp|O96013|PAK4_HUMAN Serine/threonine-protein kinase PAK 4 OS=Homo sapiens OX=9606 GN=PAK4 PE=1 SV=1	2	11	11	11	25.5	64.071	143450	152800	126170	129940	147600	125480	168620	169860	148770
O96017	CHEK2	sp|O96017|CHK2_HUMAN Serine/threonine-protein kinase Chk2 OS=Homo sapiens OX=9606 GN=CHEK2 PE=1 SV=1	1	3	3	3	7.2	60.914	46174	48786	32915		39489		41583	36912
O96019;O94805	ACTL6A	sp|O96019|ACL6A_HUMAN Actin-like protein 6A OS=Homo sapiens OX=9606 GN=ACTL6A PE=1 SV=1	2	11	11	11	36.4	47.46	336280	341720	308490	311290	322610	301800	300780	306880	316600
O96028	NSD2	sp|O96028|NSD2_HUMAN Histone-lysine N-methyltransferase NSD2 OS=Homo sapiens OX=9606 GN=NSD2 PE=1 SV=1	1	9	9	9	8.8	152.26	67620	61252	51844	40838	43122	32083	48080	47907	45572
P00167	CYB5A	sp|P00167|CYB5_HUMAN Cytochrome b5 OS=Homo sapiens OX=9606 GN=CYB5A PE=1 SV=2	1	5	5	5	49.3	15.33	165150	223990	256570	275310	251160	250070	202570	207650	190030
P00338;Q6ZMR3	LDHA	sp|P00338|LDHA_HUMAN L-lactate dehydrogenase A chain OS=Homo sapiens OX=9606 GN=LDHA PE=1 SV=2	2	26	26	25	72.6	36.688	8282400	8898400	9015800	10127000	9833600	9556200	6746100	7144700	7068800
P00367;P49448	GLUD1; GLUD2	sp|P00367|DHE3_HUMAN Glutamate dehydrogenase 1, mitochondrial OS=Homo sapiens OX=9606 GN=GLUD1 PE=1 SV=2;sp|P49448|DHE4_HUMAN Glutamate dehydrogenase 2, mitochondrial OS=Homo sapiens OX=9606 GN=GLUD2 PE=1 SV=2	2	24	24	24	52	61.397	577210	485600	527300	572950	543160	588420	594360	623910	600570
P00374;Q86XF0	DHFR	sp|P00374|DYR_HUMAN Dihydrofolate reductase OS=Homo sapiens OX=9606 GN=DHFR PE=1 SV=2	2	5	5	5	38.5	21.452	280720	345380	281550	182800	172990	177470	101820	131350	120450
P00387	CYB5R3	sp|P00387|NB5R3_HUMAN NADH-cytochrome b5 reductase 3 OS=Homo sapiens OX=9606 GN=CYB5R3 PE=1 SV=3	1	18	18	18	63.8	34.234	1520800	1522300	1524400	1724300	1695400	1697900	1504000	1645000	1533900
P00390	GSR	sp|P00390|GSHR_HUMAN Glutathione reductase, mitochondrial OS=Homo sapiens OX=9606 GN=GSR PE=1 SV=2	1	19	19	19	52.3	56.256	206590	229390	190450	165320	184840	166910	276880	273070	251710
P00395	MT-CO1	sp|P00395|COX1_HUMAN Cytochrome c oxidase subunit 1 OS=Homo sapiens OX=9606 GN=MT-CO1 PE=1 SV=1	1	1	1	1	1.6	57.041
P00403	MT-CO2	sp|P00403|COX2_HUMAN Cytochrome c oxidase subunit 2 OS=Homo sapiens OX=9606 GN=MT-CO2 PE=1 SV=1	1	4	4	4	24.7	25.565	1481900	1296100	1267100	1382300	1109500	1161200	1480000	1513600	1485200
P00414	MT-CO3	sp|P00414|COX3_HUMAN Cytochrome c oxidase subunit 3 OS=Homo sapiens OX=9606 GN=MT-CO3 PE=1 SV=2	1	1	1	1	5.4	29.95	89783	154960			71855		153380	124650
P00441	SOD1	sp|P00441|SODC_HUMAN Superoxide dismutase [Cu-Zn] OS=Homo sapiens OX=9606 GN=SOD1 PE=1 SV=2	1	7	7	7	74	15.936	3093500	3096900	2824900	2604600	2545900	2292700	2350700	2513700	2350600
P00491	PNP	sp|P00491|PNPH_HUMAN Purine nucleoside phosphorylase OS=Homo sapiens OX=9606 GN=PNP PE=1 SV=2	1	18	18	18	79.2	32.118	480670	559430	589030	708300	744480	706830	690260	771500	771880
P00492	HPRT1	sp|P00492|HPRT_HUMAN Hypoxanthine-guanine phosphoribosyltransferase OS=Homo sapiens OX=9606 GN=HPRT1 PE=1 SV=2	1	10	10	10	56	24.579	832730	788630	863050	820470	870640	804090	883860	903420	892790
P00505	GOT2	sp|P00505|AATM_HUMAN Aspartate aminotransferase, mitochondrial OS=Homo sapiens OX=9606 GN=GOT2 PE=1 SV=3	1	25	25	25	64.9	47.517	880120	847170	851990	882450	917560	932590	884310	881490	955140
P00519;P42684	ABL1	sp|P00519|ABL1_HUMAN Tyrosine-protein kinase ABL1 OS=Homo sapiens OX=9606 GN=ABL1 PE=1 SV=4	2	6	6	6	8.3	122.87	33075	32442	15277	29573	32009	19697	27855	30137	20770
P00533	EGFR	sp|P00533|EGFR_HUMAN Epidermal growth factor receptor OS=Homo sapiens OX=9606 GN=EGFR PE=1 SV=2	1	14	14	14	15.7	134.28	112770	123210	119400	89757	91821	87362	102340	101770	103600
P00558;P07205	PGK1	sp|P00558|PGK1_HUMAN Phosphoglycerate kinase 1 OS=Homo sapiens OX=9606 GN=PGK1 PE=1 SV=3	2	31	31	31	68.1	44.614	3531000	3632300	3202800	3454400	3679100	3434900	3151700	3086800	2985600
P00568	AK1	sp|P00568|KAD1_HUMAN Adenylate kinase isoenzyme 1 OS=Homo sapiens OX=9606 GN=AK1 PE=1 SV=3	1	13	13	12	71.1	21.635	561280	443390	541630	573130	582270	540920	507350	490120	461870
P00749	PLAU	sp|P00749|UROK_HUMAN Urokinase-type plasminogen activator OS=Homo sapiens OX=9606 GN=PLAU PE=1 SV=3	1	1	1	1	3.9	48.523
P00750	PLAT	sp|P00750|TPA_HUMAN Tissue-type plasminogen activator OS=Homo sapiens OX=9606 GN=PLAT PE=1 SV=1	1	3	3	3	7.5	62.916		22058			22894		29892
P00813	ADA	sp|P00813|ADA_HUMAN Adenosine deaminase OS=Homo sapiens OX=9606 GN=ADA PE=1 SV=3	1	1	1	1	3	40.764
P00846	MT-ATP6	sp|P00846|ATP6_HUMAN ATP synthase subunit a OS=Homo sapiens OX=9606 GN=MT-ATP6 PE=1 SV=1	1	2	2	2	8.4	24.817	482270	466400	464190	373040	388880	334960	424740	332010	662130
P00966	ASS1	sp|P00966|ASSY_HUMAN Argininosuccinate synthase OS=Homo sapiens OX=9606 GN=ASS1 PE=1 SV=2	1	8	8	8	19.4	46.53	228000	199100	171780	174220	150240	181890	83439	90859	89335
P01024	C3	sp|P01024|CO3_HUMAN Complement C3 OS=Homo sapiens OX=9606 GN=C3 PE=1 SV=2	1	19	19	17	15.6	187.15	95168	104870	81577	34720	33652	32794	27383
P01033	TIMP1	sp|P01033|TIMP1_HUMAN Metalloproteinase inhibitor 1 OS=Homo sapiens OX=9606 GN=TIMP1 PE=1 SV=1	1	3	3	3	22.2	23.171	58362	66055	58204	53181	38258	42385	38690	29046	47918
P01034	CST3	sp|P01034|CYTC_HUMAN Cystatin-C OS=Homo sapiens OX=9606 GN=CST3 PE=1 SV=1	1	2	2	2	19.2	15.799
P01111	NRAS	sp|P01111|RASN_HUMAN GTPase NRas OS=Homo sapiens OX=9606 GN=NRAS PE=1 SV=1	1	4	2	1	25.4	21.229	464260	419270	395380	396650	499240	499280	463520	448330	423980
P01112	HRAS	sp|P01112|RASH_HUMAN GTPase HRas OS=Homo sapiens OX=9606 GN=HRAS PE=1 SV=1	1	5	5	2	33.3	21.298	120560	130760	103620	125870	143900	120240	128560	111550	99886
P01116	KRAS	sp|P01116|RASK_HUMAN GTPase KRas OS=Homo sapiens OX=9606 GN=KRAS PE=1 SV=1	1	4	2	2	27	21.656	35295	36060	29005	48077	45835	57552	54364	53290	52956
P01130	LDLR	sp|P01130|LDLR_HUMAN Low-density lipoprotein receptor OS=Homo sapiens OX=9606 GN=LDLR PE=1 SV=1	1	8	8	8	12.3	95.375	66685	65906	50907	71103	74215	69461	26359	27913	32987
P01137	TGFB1	sp|P01137|TGFB1_HUMAN Transforming growth factor beta-1 proprotein OS=Homo sapiens OX=9606 GN=TGFB1 PE=1 SV=2	1	2	2	2	7.4	44.341	13347							49979
P01834;P0DOX7	IGKC	sp|P01834|IGKC_HUMAN Immunoglobulin kappa constant OS=Homo sapiens OX=9606 GN=IGKC PE=1 SV=2;sp|P0DOX7|IGK_HUMAN Immunoglobulin kappa light chain OS=Homo sapiens OX=9606 PE=1 SV=1	2	1	1	1	18.7	11.765
P01889	HLA-B	sp|P01889|HLAB_HUMAN HLA class I histocompatibility antigen, B alpha chain OS=Homo sapiens OX=9606 GN=HLA-B PE=1 SV=3	1	12	7	4	39.2	40.46	581460	636690	635320	606910	537580	524390	401770	308020	432060
P01893;P30511	HLA-H	sp|P01893|HLAH_HUMAN Putative HLA class I histocompatibility antigen, alpha chain H OS=Homo sapiens OX=9606 GN=HLA-H PE=5 SV=3	2	10	1	1	30.1	40.891
P02452;CON__Q862S4	COL1A1	sp|P02452|CO1A1_HUMAN Collagen alpha-1(I) chain OS=Homo sapiens OX=9606 GN=COL1A1 PE=1 SV=6	2	20	20	20	19.7	138.91	146370	132470	131050	256770	226490	223920	64686	63096	70931
P02461;CON__P04258	COL3A1	sp|P02461|CO3A1_HUMAN Collagen alpha-1(III) chain OS=Homo sapiens OX=9606 GN=COL3A1 PE=1 SV=4	2	12	12	12	11.4	138.56	76483	98571	88363	151640	134660	96474	6796	4954.8	3616.6
P02462;P29400	COL4A1; COL4A5	sp|P02462|CO4A1_HUMAN Collagen alpha-1(IV) chain OS=Homo sapiens OX=9606 GN=COL4A1 PE=1 SV=4;sp|P29400|CO4A5_HUMAN Collagen alpha-5(IV) chain OS=Homo sapiens OX=9606 GN=COL4A5 PE=1 SV=2	2	3	3	3	2.3	160.61	55924	60290	38710		59674	59712	63065	52776	62891
P02511	CRYAB	sp|P02511|CRYAB_HUMAN Alpha-crystallin B chain OS=Homo sapiens OX=9606 GN=CRYAB PE=1 SV=2	1	2	2	2	12.6	20.159
P02545	LMNA	sp|P02545|LMNA_HUMAN Prelamin-A/C OS=Homo sapiens OX=9606 GN=LMNA PE=1 SV=1	1	44	44	42	64.3	74.139	3964500	3782600	3411200	3177100	3477700	3172600	2685800	2673100	2629500
P02649	APOE	sp|P02649|APOE_HUMAN Apolipoprotein E OS=Homo sapiens OX=9606 GN=APOE PE=1 SV=1	1	3	3	3	13.9	36.154
P02656	APOC3	sp|P02656|APOC3_HUMAN Apolipoprotein C-III OS=Homo sapiens OX=9606 GN=APOC3 PE=1 SV=1	1	1	1	1	16.2	10.852
P02751	FN1	sp|P02751|FINC_HUMAN Fibronectin OS=Homo sapiens OX=9606 GN=FN1 PE=1 SV=5	1	70	70	70	40.9	272.32	474990	478780	451930	964690	1023100	1046100	178400	172800	189450
P02786	TFRC	sp|P02786|TFR1_HUMAN Transferrin receptor protein 1 OS=Homo sapiens OX=9606 GN=TFRC PE=1 SV=2	1	26	26	26	40.7	84.87	619450	545140	634680	508040	484120	501550	562210	537620	565290
P02792	FTL	sp|P02792|FRIL_HUMAN Ferritin light chain OS=Homo sapiens OX=9606 GN=FTL PE=1 SV=2	1	6	6	6	40	20.019	228510	191660	232820	205890	208470	187460	87841	113780	103780
P02794	FTH1	sp|P02794|FRIH_HUMAN Ferritin heavy chain OS=Homo sapiens OX=9606 GN=FTH1 PE=1 SV=2	1	9	9	9	47	21.225	170100	193900	154710	187830	207740	185850	104910	96603	95188
P02795;P13640;P80294;P04731	MT2A; MT1G	sp|P02795|MT2_HUMAN Metallothionein-2 OS=Homo sapiens OX=9606 GN=MT2A PE=1 SV=1;sp|P13640|MT1G_HUMAN Metallothionein-1G OS=Homo sapiens OX=9606 GN=MT1G PE=1 SV=2	4	4	4	1	67.2	6.0422	4399100	3513900	3013800	1536300	2211300	1679100	4200100	3876700	4238100
P03886	MT-ND1	sp|P03886|NU1M_HUMAN NADH-ubiquinone oxidoreductase chain 1 OS=Homo sapiens OX=9606 GN=MT-ND1 PE=1 SV=1	1	2	2	2	6.3	35.66		53535	65275	51943	52919	19713	55212	59680	70826
P03897	MT-ND3	sp|P03897|NU3M_HUMAN NADH-ubiquinone oxidoreductase chain 3 OS=Homo sapiens OX=9606 GN=MT-ND3 PE=1 SV=1	1	1	1	1	13	13.186
P03905	MT-ND4	sp|P03905|NU4M_HUMAN NADH-ubiquinone oxidoreductase chain 4 OS=Homo sapiens OX=9606 GN=MT-ND4 PE=1 SV=1	1	4	4	4	9.8	51.58	53285	50208	50541	45302	38841	39533	53621	53036	73921
P03915	MT-ND5	sp|P03915|NU5M_HUMAN NADH-ubiquinone oxidoreductase chain 5 OS=Homo sapiens OX=9606 GN=MT-ND5 PE=1 SV=2	1	4	4	4	8.6	67.026	64836	74831	60282	43280	48486		86551	90596	84307
P03928	MT-ATP8	sp|P03928|ATP8_HUMAN ATP synthase protein 8 OS=Homo sapiens OX=9606 GN=MT-ATP8 PE=1 SV=1	1	3	3	3	48.5	7.9916	316730	281530	345840		242990	230430	321550	147570	283380
P04040	CAT	sp|P04040|CATA_HUMAN Catalase OS=Homo sapiens OX=9606 GN=CAT PE=1 SV=3	1	18	18	18	41.7	59.755	320280	312560	312150	317410	350050	357940	297840	274300	264850
P04049	RAF1	sp|P04049|RAF1_HUMAN RAF proto-oncogene serine/threonine-protein kinase OS=Homo sapiens OX=9606 GN=RAF1 PE=1 SV=1	1	7	3	3	13.4	73.051	28413	32267		20841	16969	20384	28353
P04062	GBA1	sp|P04062|GBA1_HUMAN Lysosomal acid glucosylceramidase OS=Homo sapiens OX=9606 GN=GBA1 PE=1 SV=3	1	12	12	12	29.3	59.716	336700	273860	287250	193880	224940	229080	263440	240360	312290
P04066	FUCA1	sp|P04066|FUCO_HUMAN Tissue alpha-L-fucosidase OS=Homo sapiens OX=9606 GN=FUCA1 PE=1 SV=4	1	4	4	4	12.4	53.688	176750	191300		98056	111040	75915	145420	112020	135250
P04075	ALDOA	sp|P04075|ALDOA_HUMAN Fructose-bisphosphate aldolase A OS=Homo sapiens OX=9606 GN=ALDOA PE=1 SV=2	1	27	27	22	80.5	39.42	6737200	6889500	6511400	6782400	6905100	6718300	6133000	6293500	5722400
P04080	CSTB	sp|P04080|CYTB_HUMAN Cystatin-B OS=Homo sapiens OX=9606 GN=CSTB PE=1 SV=2	1	5	5	5	79.6	11.139	924350	809150	804340	636080	729710	633230	759780	684000	715750
P04083	ANXA1	sp|P04083|ANXA1_HUMAN Annexin A1 OS=Homo sapiens OX=9606 GN=ANXA1 PE=1 SV=2	1	28	28	28	72.5	38.714	6499800	6260900	5673200	5191800	5308900	5224900	3550500	3716000	3425100
P04114	APOB	sp|P04114|APOB_HUMAN Apolipoprotein B-100 OS=Homo sapiens OX=9606 GN=APOB PE=1 SV=2	1	2	2	2	0.5	515.6	116120	163080					113310	115700
P04150;P08235	NR3C1	sp|P04150|GCR_HUMAN Glucocorticoid receptor OS=Homo sapiens OX=9606 GN=NR3C1 PE=1 SV=1	2	15	15	15	27.9	85.658	59169	61060	60709	48368	53879	46166	56604	59218	57222
P04156	PRNP	sp|P04156|PRIO_HUMAN Major prion protein OS=Homo sapiens OX=9606 GN=PRNP PE=1 SV=1	1	5	5	5	20.6	27.661	178080	221410	302220	189410	170380	175080	403080	405810	393640
P04179	SOD2	sp|P04179|SODM_HUMAN Superoxide dismutase [Mn], mitochondrial OS=Homo sapiens OX=9606 GN=SOD2 PE=1 SV=3	1	14	14	14	68	24.75	3424500	3360000	3432700	2412700	2559900	2220000	1845300	1795200	1728700
P04181	OAT	sp|P04181|OAT_HUMAN Ornithine aminotransferase, mitochondrial OS=Homo sapiens OX=9606 GN=OAT PE=1 SV=1	1	16	16	16	44.9	48.534	558840	530590	516490	669930	699400	705230	492660	503510	496420
P04183	TK1	sp|P04183|KITH_HUMAN Thymidine kinase, cytosolic OS=Homo sapiens OX=9606 GN=TK1 PE=1 SV=2	1	10	10	10	58.1	25.468	233030	228720	196150	225150	242110	202370	225800	220790	222380
P04216	THY1	sp|P04216|THY1_HUMAN Thy-1 membrane glycoprotein OS=Homo sapiens OX=9606 GN=THY1 PE=1 SV=2	1	4	4	4	24.8	17.935	732810	516750	1003100	1429600	1483300	1418600	726660	751100	773980
P04406	GAPDH	sp|P04406|G3P_HUMAN Glyceraldehyde-3-phosphate dehydrogenase OS=Homo sapiens OX=9606 GN=GAPDH PE=1 SV=3	1	18	18	17	70.4	36.053	21931000	17658000	21117000	23863000	22553000	21695000	19347000	21125000	20500000
P04424	ASL	sp|P04424|ARLY_HUMAN Argininosuccinate lyase OS=Homo sapiens OX=9606 GN=ASL PE=1 SV=4	1	7	7	7	21.3	51.657	64215	58267	57384	59897	72275	59643	47656	50057	43227
P04439	HLA-A	sp|P04439|HLAA_HUMAN HLA class I histocompatibility antigen, A alpha chain OS=Homo sapiens OX=9606 GN=HLA-A PE=1 SV=2	1	13	13	3	35.3	40.84	1261300	1309300	1255800	1178800	1171300	1211700	1065100	1010400	947620
P04632;Q96L46	CAPNS1	sp|P04632|CPNS1_HUMAN Calpain small subunit 1 OS=Homo sapiens OX=9606 GN=CAPNS1 PE=1 SV=1	2	10	10	10	50.4	28.315	421880	523270	606720	562310	444960	587660	454660	368950	427920
P04637	TP53	sp|P04637|P53_HUMAN Cellular tumor antigen p53 OS=Homo sapiens OX=9606 GN=TP53 PE=1 SV=4	1	13	13	13	46.3	43.653	530250	573700	506130	528460	562750	528310	390630	391900	375140
P04733	MT1F	sp|P04733|MT1F_HUMAN Metallothionein-1F OS=Homo sapiens OX=9606 GN=MT1F PE=1 SV=1	1	2	1	1	32.8	6.0863
P04792	HSPB1	sp|P04792|HSPB1_HUMAN Heat shock protein beta-1 OS=Homo sapiens OX=9606 GN=HSPB1 PE=1 SV=2	1	17	17	17	73.2	22.782	5897700	6136500	6100300	6517900	6602800	6661100	3468800	3033900	3417100
P04818	TYMS	sp|P04818|TYSY_HUMAN Thymidylate synthase OS=Homo sapiens OX=9606 GN=TYMS PE=1 SV=3	1	12	12	12	45.7	35.716	334930	323740	343130	362390	337090	331230	352140	367950	362770
P04843	RPN1	sp|P04843|RPN1_HUMAN Dolichyl-diphosphooligosaccharide--protein glycosyltransferase subunit 1 OS=Homo sapiens OX=9606 GN=RPN1 PE=1 SV=1	1	32	32	32	61.4	68.569	1089400	1045300	1220600	1383000	1290900	1361200	1210100	1305300	1279200
P04844	RPN2	sp|P04844|RPN2_HUMAN Dolichyl-diphosphooligosaccharide--protein glycosyltransferase subunit 2 OS=Homo sapiens OX=9606 GN=RPN2 PE=1 SV=3	1	22	22	22	43.9	69.283	1020300	805660	1041400	1154100	1052600	1134100	951310	982840	1027200
P04899;P19087;A8MTJ3;P11488	GNAI2	sp|P04899|GNAI2_HUMAN Guanine nucleotide-binding protein G(i) subunit alpha-2 OS=Homo sapiens OX=9606 GN=GNAI2 PE=1 SV=3	4	19	19	11	58.6	40.45	1206900	1079800	1248600	1260000	1230900	1352100	1030000	1001600	1067200
P04920	SLC4A2	sp|P04920|B3A2_HUMAN Anion exchange protein 2 OS=Homo sapiens OX=9606 GN=SLC4A2 PE=1 SV=4	1	7	7	6	8.9	137.01	58538	62612	44765		18542	16615	65563	50197	87040
P04921	GYPC	sp|P04921|GLPC_HUMAN Glycophorin-C OS=Homo sapiens OX=9606 GN=GYPC PE=1 SV=1	1	1	1	1	20.3	13.81
P05023;P13637;P20648;P54707	ATP1A1	sp|P05023|AT1A1_HUMAN Sodium/potassium-transporting ATPase subunit alpha-1 OS=Homo sapiens OX=9606 GN=ATP1A1 PE=1 SV=1	4	47	47	32	48.2	112.89	1447500	1439000	1267200	1152900	1288500	1236300	1345000	1243800	1273700
P05026	ATP1B1	sp|P05026|AT1B1_HUMAN Sodium/potassium-transporting ATPase subunit beta-1 OS=Homo sapiens OX=9606 GN=ATP1B1 PE=1 SV=1	1	5	5	5	16.2	35.061	133720	135530	109950	123230	127240	123130	153130	155490	143420
P05067	APP	sp|P05067|A4_HUMAN Amyloid-beta precursor protein OS=Homo sapiens OX=9606 GN=APP PE=1 SV=3	1	11	11	11	19.1	86.942	62083	61732	58139	49630	55470	53314	59121	54930	52380
P05090	APOD	sp|P05090|APOD_HUMAN Apolipoprotein D OS=Homo sapiens OX=9606 GN=APOD PE=1 SV=1	1	5	5	5	29.6	21.275		10145					254790
P05091	ALDH2	sp|P05091|ALDH2_HUMAN Aldehyde dehydrogenase, mitochondrial OS=Homo sapiens OX=9606 GN=ALDH2 PE=1 SV=2	1	11	10	10	32.7	56.381	108670	122310	110090	95810	129130	105510	171180	182070	176700
P05106	ITGB3	sp|P05106|ITB3_HUMAN Integrin beta-3 OS=Homo sapiens OX=9606 GN=ITGB3 PE=1 SV=2	1	13	13	13	20.7	87.057	64710	70509	52840	79952	99159	83668	70377	69520	68340
P05114	HMGN1	sp|P05114|HMGN1_HUMAN Non-histone chromosomal protein HMG-14 OS=Homo sapiens OX=9606 GN=HMGN1 PE=1 SV=3	1	7	7	7	51	10.659	241610	303780	243270	273110	279310	257220	342750	375440	306650
P05120	SERPINB2	sp|P05120|PAI2_HUMAN Plasminogen activator inhibitor 2 OS=Homo sapiens OX=9606 GN=SERPINB2 PE=1 SV=2	1	12	12	12	32.3	46.596	357340	297100	310630	141010	125390	123810	65496	73163	75418
P05121	SERPINE1	sp|P05121|PAI1_HUMAN Plasminogen activator inhibitor 1 OS=Homo sapiens OX=9606 GN=SERPINE1 PE=1 SV=1	1	6	6	6	22.6	45.059	97151	101810	100490	90044	93037	65825	71937	61656	76162
P05141;Q9H0C2	SLC25A5	sp|P05141|ADT2_HUMAN ADP/ATP translocase 2 OS=Homo sapiens OX=9606 GN=SLC25A5 PE=1 SV=7	2	13	7	7	31.5	32.852	3624400	3727700	3625500	3340400	3866000	3484200	4384600	4027300	4727000
P05155	SERPING1	sp|P05155|IC1_HUMAN Plasma protease C1 inhibitor OS=Homo sapiens OX=9606 GN=SERPING1 PE=1 SV=2	1	1	1	1	3.4	55.154
P05161	ISG15	sp|P05161|ISG15_HUMAN Ubiquitin-like protein ISG15 OS=Homo sapiens OX=9606 GN=ISG15 PE=1 SV=5	1	8	8	8	53.9	17.887	353150	319990	320380	452190	507300	476570	374540	354680	373860
P05165	PCCA	sp|P05165|PCCA_HUMAN Propionyl-CoA carboxylase alpha chain, mitochondrial OS=Homo sapiens OX=9606 GN=PCCA PE=1 SV=4	1	5	5	5	9.2	80.058	39143	42890	47977	36603	32367	30992	49021	41064	44005
P05166	PCCB	sp|P05166|PCCB_HUMAN Propionyl-CoA carboxylase beta chain, mitochondrial OS=Homo sapiens OX=9606 GN=PCCB PE=1 SV=3	1	5	5	5	13.4	58.215	25736	32459	25106	22655	29669		30734	42099	29501
P05198	EIF2S1	sp|P05198|IF2A_HUMAN Eukaryotic translation initiation factor 2 subunit 1 OS=Homo sapiens OX=9606 GN=EIF2S1 PE=1 SV=3	1	20	20	20	64.8	36.112	963680	973250	1011700	1063900	1013100	1111100	1133500	1093100	1129000
P05204;O00479	HMGN2	sp|P05204|HMGN2_HUMAN Non-histone chromosomal protein HMG-17 OS=Homo sapiens OX=9606 GN=HMGN2 PE=1 SV=3	2	5	5	3	51.1	9.3926	3348200	3581600	3267800	3093700	3518600	3339500	4006500	4732300	3713400
P05362	ICAM1	sp|P05362|ICAM1_HUMAN Intercellular adhesion molecule 1 OS=Homo sapiens OX=9606 GN=ICAM1 PE=1 SV=2	1	16	16	16	39.1	57.825	283310	302920	260710	354560	377930	329170	301960	283960	266870
P05386	RPLP1	sp|P05386|RLA1_HUMAN 60S acidic ribosomal protein P1 OS=Homo sapiens OX=9606 GN=RPLP1 PE=1 SV=1	1	3	2	2	66.7	11.514	1301100	2003600	1904300	921120	117240	535290	78690	722150	667050
P05387	RPLP2	sp|P05387|RLA2_HUMAN 60S acidic ribosomal protein P2 OS=Homo sapiens OX=9606 GN=RPLP2 PE=1 SV=1	1	9	9	8	86.1	11.665	4206600	4838400	4048700	3801000	3344800	3441000	3948000	4141600	3491900
P05388;Q8NHW5	RPLP0; RPLP0P6	sp|P05388|RLA0_HUMAN 60S acidic ribosomal protein P0 OS=Homo sapiens OX=9606 GN=RPLP0 PE=1 SV=1;sp|Q8NHW5|RLA0L_HUMAN 60S acidic ribosomal protein P0-like OS=Homo sapiens OX=9606 GN=RPLP0P6 PE=5 SV=1	2	12	12	12	49.5	34.273	3176100	3154000	2934300	2603700	2901000	2616600	3009600	3154800	2755100
P05412	JUN	sp|P05412|JUN_HUMAN Transcription factor Jun OS=Homo sapiens OX=9606 GN=JUN PE=1 SV=2	1	1	1	1	4.2	35.675
P05423	POLR3D	sp|P05423|RPC4_HUMAN DNA-directed RNA polymerase III subunit RPC4 OS=Homo sapiens OX=9606 GN=POLR3D PE=1 SV=2	1	2	2	2	6.8	44.395			19895	34527		23464			23103
P05455	SSB	sp|P05455|LA_HUMAN Lupus La protein OS=Homo sapiens OX=9606 GN=SSB PE=1 SV=2	1	28	28	28	57.6	46.836	477610	519720	552350	554400	492740	530890	514060	577280	561830
P05556	ITGB1	sp|P05556|ITB1_HUMAN Integrin beta-1 OS=Homo sapiens OX=9606 GN=ITGB1 PE=1 SV=2	1	24	24	24	34.6	88.414	2634300	2444800	2181200	1943700	2091800	2028500	2762700	2702700	2705000
P08590;P05976	MYL3; MYL1	sp|P08590|MYL3_HUMAN Myosin light chain 3 OS=Homo sapiens OX=9606 GN=MYL3 PE=1 SV=3;sp|P05976|MYL1_HUMAN Myosin light chain 1/3, skeletal muscle isoform OS=Homo sapiens OX=9606 GN=MYL1 PE=1 SV=3	2	2	2	2	8.2	21.932	275750	578320	325660	349090	466560	243320	393620	376600	270970
P05997	COL5A2	sp|P05997|CO5A2_HUMAN Collagen alpha-2(V) chain OS=Homo sapiens OX=9606 GN=COL5A2 PE=1 SV=3	1	8	8	8	8.5	144.91	113120	113510	104140	202120	230490	206780	58253	58020	53318
P06132	UROD	sp|P06132|DCUP_HUMAN Uroporphyrinogen decarboxylase OS=Homo sapiens OX=9606 GN=UROD PE=1 SV=2	1	9	9	9	36.8	40.786	393000	443030	354200	376570	387680	352340	328930	333160	331860
P06213	INSR	sp|P06213|INSR_HUMAN Insulin receptor OS=Homo sapiens OX=9606 GN=INSR PE=1 SV=4	1	2	1	1	1.8	156.33
P06280	GLA	sp|P06280|AGAL_HUMAN Alpha-galactosidase A OS=Homo sapiens OX=9606 GN=GLA PE=1 SV=1	1	11	11	11	30.5	48.766	98969	97556	87642	87900	82099	79104	88671	84774	91939
P06400	RB1	sp|P06400|RB_HUMAN Retinoblastoma-associated protein OS=Homo sapiens OX=9606 GN=RB1 PE=1 SV=2	1	14	14	14	18.4	106.16	86651	82984	91386	64711	73150	42070	82722	82129	101610
P06454	PTMA	sp|P06454|PTMA_HUMAN Prothymosin alpha OS=Homo sapiens OX=9606 GN=PTMA PE=1 SV=2	1	8	8	8	38.7	12.203	4516000	5688800	4580300	4734100	3881400	4580200	4346700	4730600	3782700
P06493	CDK1	sp|P06493|CDK1_HUMAN Cyclin-dependent kinase 1 OS=Homo sapiens OX=9606 GN=CDK1 PE=1 SV=3	1	16	16	14	58.2	34.095	481730	460650	475260	476190	484010	429870	529230	563240	536770
P06576	ATP5F1B	sp|P06576|ATPB_HUMAN ATP synthase subunit beta, mitochondrial OS=Homo sapiens OX=9606 GN=ATP5F1B PE=1 SV=3	1	22	22	22	61.4	56.559	2662400	2327100	2303200	2278400	2410900	2201400	2559500	2529400	2556500
P06703	S100A6	sp|P06703|S10A6_HUMAN Protein S100-A6 OS=Homo sapiens OX=9606 GN=S100A6 PE=1 SV=1	1	3	3	3	25.6	10.18	1705700	629220	1734200	1664500	884260	1057200	790910	171940	529550
P06730	EIF4E	sp|P06730|IF4E_HUMAN Eukaryotic translation initiation factor 4E OS=Homo sapiens OX=9606 GN=EIF4E PE=1 SV=2	1	7	7	7	33.6	25.097	281460	297160	307440	308610	324260	305380	298400	225270	319550
P06733	ENO1	sp|P06733|ENOA_HUMAN Alpha-enolase OS=Homo sapiens OX=9606 GN=ENO1 PE=1 SV=2	1	32	32	28	75.3	47.168	15813000	17135000	15997000	16581000	16804000	16012000	15182000	15579000	14173000
P06737	PYGL	sp|P06737|PYGL_HUMAN Glycogen phosphorylase, liver form OS=Homo sapiens OX=9606 GN=PYGL PE=1 SV=4	1	31	27	26	40.6	97.147	239190	234500	233340	279040	269080	261910	237170	247350	232700
P06744	GPI	sp|P06744|G6PI_HUMAN Glucose-6-phosphate isomerase OS=Homo sapiens OX=9606 GN=GPI PE=1 SV=4	1	21	21	14	52.9	63.146	2719500	2822600	2632700	2801400	3102100	2694600	2483000	2367000	2276200
P06746	POLB	sp|P06746|DPOLB_HUMAN DNA polymerase beta OS=Homo sapiens OX=9606 GN=POLB PE=1 SV=3	1	2	2	2	5.7	38.177
P06748	NPM1	sp|P06748|NPM_HUMAN Nucleophosmin OS=Homo sapiens OX=9606 GN=NPM1 PE=1 SV=2	1	12	12	12	48	32.575	3796400	4570900	4801200	4501300	3993900	4418600	4195700	5065000	4611600
P06753	TPM3	sp|P06753|TPM3_HUMAN Tropomyosin alpha-3 chain OS=Homo sapiens OX=9606 GN=TPM3 PE=1 SV=2	1	23	7	7	48.8	32.95	1564200	1664300	1377100	1627600	1657000	1533100	1392600	1537600	1392500
P06756	ITGAV	sp|P06756|ITAV_HUMAN Integrin alpha-V OS=Homo sapiens OX=9606 GN=ITGAV PE=1 SV=2	1	29	29	29	34.4	116.04	392270	426180	369390	497590	514900	480440	457450	424310	427240
P06865	HEXA	sp|P06865|HEXA_HUMAN Beta-hexosaminidase subunit alpha OS=Homo sapiens OX=9606 GN=HEXA PE=1 SV=2	1	12	12	12	24	60.702	216070	203380	189550	162180	165660	152120	180240	178640	197450
P33778;Q16778;P23527;Q8N257;P06899;Q6DRA6;Q6DN03	H2BC3; H2BC21; H2BC17	sp|P33778|H2B1B_HUMAN Histone H2B type 1-B OS=Homo sapiens OX=9606 GN=H2BC3 PE=1 SV=2;sp|Q16778|H2B2E_HUMAN Histone H2B type 2-E OS=Homo sapiens OX=9606 GN=H2BC21 PE=1 SV=3;sp|P23527|H2B1O_HUMAN Histone H2B type 1-O OS=Homo sapiens OX=9606 GN=H2BC17 PE=1 S	7	7	7	2	47.6	13.95	10298000	8061400	9003700	9139600	10380000	9704000	13384000	11608000	11200000
P07093	SERPINE2	sp|P07093|GDN_HUMAN Glia-derived nexin OS=Homo sapiens OX=9606 GN=SERPINE2 PE=1 SV=1	1	10	10	10	29.6	44.002	328440	274690	236770	186270	203290	181720	153220	144360	162070
P07099	EPHX1	sp|P07099|HYEP_HUMAN Epoxide hydrolase 1 OS=Homo sapiens OX=9606 GN=EPHX1 PE=1 SV=1	1	15	15	15	45.9	52.948	259540	254820	272960	274380	233890	269100	391370	427430	386430
P07108	DBI	sp|P07108|ACBP_HUMAN Acyl-CoA-binding protein OS=Homo sapiens OX=9606 GN=DBI PE=1 SV=2	1	10	10	10	78.2	10.044	1885000	1976800	1543600	1809100	1963700	1683700	1520500	1568400	1544900
P07195	LDHB	sp|P07195|LDHB_HUMAN L-lactate dehydrogenase B chain OS=Homo sapiens OX=9606 GN=LDHB PE=1 SV=2	1	19	18	18	54.2	36.638	6840700	6743600	6455200	6793900	7069900	6622500	6203300	6460100	6021000
P07196	NEFL	sp|P07196|NFL_HUMAN Neurofilament light polypeptide OS=Homo sapiens OX=9606 GN=NEFL PE=1 SV=3	1	16	15	14	34.6	61.516	154150	167850	142250	107620	123530	94227	84801	82437	88020
P07197	NEFM	sp|P07197|NFM_HUMAN Neurofilament medium polypeptide OS=Homo sapiens OX=9606 GN=NEFM PE=1 SV=3	1	15	13	13	21.5	102.47	189730	190210	170520	116860	128340	125590	79368	78624	79676
P07199	CENPB	sp|P07199|CENPB_HUMAN Major centromere autoantigen B OS=Homo sapiens OX=9606 GN=CENPB PE=1 SV=2	1	7	7	7	15.7	65.171	94734	84472	72795	65765	73791	75909	97191	95326	87928
P07203	GPX1	sp|P07203|GPX1_HUMAN Glutathione peroxidase 1 OS=Homo sapiens OX=9606 GN=GPX1 PE=1 SV=4	1	7	7	7	44.3	22.088	165440	169680	175400	141870	121770	145350	122480	167200	150480
P07225	PROS1	sp|P07225|PROS_HUMAN Vitamin K-dependent protein S OS=Homo sapiens OX=9606 GN=PROS1 PE=1 SV=1	1	2	2	2	3.6	75.122	7037.8			16162	32703
P07237	P4HB	sp|P07237|PDIA1_HUMAN Protein disulfide-isomerase OS=Homo sapiens OX=9606 GN=P4HB PE=1 SV=3	1	33	33	33	63.6	57.116	4245500	3991100	3985300	4502900	4575300	4724000	3587200	3518800	3543600
P07305	H1-0	sp|P07305|H10_HUMAN Histone H1.0 OS=Homo sapiens OX=9606 GN=H1-0 PE=1 SV=3	1	7	7	7	23.7	20.863	746320	551390	566850	651720	743310	626450	660700	689810	679370
P07311	ACYP1	sp|P07311|ACYP1_HUMAN Acylphosphatase-1 OS=Homo sapiens OX=9606 GN=ACYP1 PE=1 SV=2	1	6	6	6	67.7	11.261	147160	149980	149780	188970	210870	178300	181010	154520	198590
P07339	CTSD	sp|P07339|CATD_HUMAN Cathepsin D OS=Homo sapiens OX=9606 GN=CTSD PE=1 SV=1	1	14	14	14	47.1	44.552	1025900	1066100	967670	783830	797450	767440	840240	813240	802070
P07355;A6NMY6	ANXA2; ANXA2P2	sp|P07355|ANXA2_HUMAN Annexin A2 OS=Homo sapiens OX=9606 GN=ANXA2 PE=1 SV=2;sp|A6NMY6|AXA2L_HUMAN Putative annexin A2-like protein OS=Homo sapiens OX=9606 GN=ANXA2P2 PE=5 SV=2	2	29	29	29	72	38.604	8537100	8260300	7582900	7112900	7406900	7361100	5559200	5847900	5622600
P07384	CAPN1	sp|P07384|CAN1_HUMAN Calpain-1 catalytic subunit OS=Homo sapiens OX=9606 GN=CAPN1 PE=1 SV=1	1	25	25	25	38.2	81.889	410480	437150	409730	413700	435780	443110	290460	293990	292890
P07437;A6NNZ2	TUBB	sp|P07437|TBB5_HUMAN Tubulin beta chain OS=Homo sapiens OX=9606 GN=TUBB PE=1 SV=2	2	20	4	4	61.5	49.67	1089600	4497800	11767000	12790000	3358100	9483500	3043200	8375300	8638000
P07602	PSAP	sp|P07602|SAP_HUMAN Prosaposin OS=Homo sapiens OX=9606 GN=PSAP PE=1 SV=2	1	20	20	20	42.4	58.112	2142200	1980500	1944300	1498800	1613300	1518100	2461700	2413900	2232900
P07686	HEXB	sp|P07686|HEXB_HUMAN Beta-hexosaminidase subunit beta OS=Homo sapiens OX=9606 GN=HEXB PE=1 SV=4	1	13	13	13	25.9	63.137	758820	783370	813420	607570	584220	631770	755180	670530	827070
P07711;Q5NE16	CTSL	sp|P07711|CATL1_HUMAN Procathepsin L OS=Homo sapiens OX=9606 GN=CTSL PE=1 SV=2	2	8	8	8	34.5	37.564	832340	681920	690410	622980	692970	580470	449280	395450	552760
P07737;CON__P02584	PFN1	sp|P07737|PROF1_HUMAN Profilin-1 OS=Homo sapiens OX=9606 GN=PFN1 PE=1 SV=2	2	12	12	12	90	15.054	7006400	7019900	6086300	6484200	7313500	6658600	5907000	5841900	5493100
P07738	BPGM	sp|P07738|PMGE_HUMAN Bisphosphoglycerate mutase OS=Homo sapiens OX=9606 GN=BPGM PE=1 SV=2	1	4	4	4	20.5	30.005	33059	34481	20166	38041	58545	50270	69455		62891
P07741	APRT	sp|P07741|APT_HUMAN Adenine phosphoribosyltransferase OS=Homo sapiens OX=9606 GN=APRT PE=1 SV=2	1	7	7	7	56.1	19.608	358180	356190	360870	357020	358600	476000	283660	281060	291200
P07814	EPRS1	sp|P07814|SYEP_HUMAN Bifunctional glutamate/proline--tRNA ligase OS=Homo sapiens OX=9606 GN=EPRS1 PE=1 SV=5	1	59	59	59	52.8	170.59	463720	443180	415790	462660	475010	460810	513580	489140	495210
P07858	CTSB	sp|P07858|CATB_HUMAN Cathepsin B OS=Homo sapiens OX=9606 GN=CTSB PE=1 SV=3	1	15	15	15	51.6	37.821	3247700	2530100	2770600	2257800	2510900	2392000	2293800	2229600	2352200
P07900;Q14568;Q58FG0;Q58FF6;Q58FG1	HSP90AA1	sp|P07900|HS90A_HUMAN Heat shock protein HSP 90-alpha OS=Homo sapiens OX=9606 GN=HSP90AA1 PE=1 SV=5	5	53	35	35	60.9	84.659	7276900	5977300	7243100	6634000	6664800	6625900	6525300	6702000	6558700
P07910;O60812;B7ZW38;B2RXH8;P0DMR1;Q86SE5	HNRNPC; HNRNPCL1	sp|P07910|HNRPC_HUMAN Heterogeneous nuclear ribonucleoproteins C1/C2 OS=Homo sapiens OX=9606 GN=HNRNPC PE=1 SV=4;sp|O60812|HNRC1_HUMAN Heterogeneous nuclear ribonucleoprotein C-like 1 OS=Homo sapiens OX=9606 GN=HNRNPCL1 PE=1 SV=1;sp|B7ZW38|HNRC3_HUMAN Hete	6	16	16	16	36.6	33.67	2807600	2721000	2486100	2470900	2671400	2368400	2511300	2659600	2369300
P07919;A0A096LP55	UQCRH	sp|P07919|QCR6_HUMAN Cytochrome b-c1 complex subunit 6, mitochondrial OS=Homo sapiens OX=9606 GN=UQCRH PE=1 SV=2	2	4	4	4	38.5	10.739	223290	168630	200330	156850	159770	164790	210340	194530	184870
P07942	LAMB1	sp|P07942|LAMB1_HUMAN Laminin subunit beta-1 OS=Homo sapiens OX=9606 GN=LAMB1 PE=1 SV=2	1	27	27	27	20.1	198.04	158020	147310	127520	136890	154970	135000	147660	147730	149140
P07947;P06239;P07948;P08631	YES1	sp|P07947|YES_HUMAN Tyrosine-protein kinase Yes OS=Homo sapiens OX=9606 GN=YES1 PE=1 SV=3	4	9	9	5	23.4	60.801	1832600	1479200	1402900	1387400	1607800	1654200	1480000	1341100	1523000
P07951	TPM2	sp|P07951|TPM2_HUMAN Tropomyosin beta chain OS=Homo sapiens OX=9606 GN=TPM2 PE=1 SV=1	1	28	2	1	60.6	32.85	1026100	1008400	821860	1166100	1278800	1144300	723680	685240	651970
P07954	FH	sp|P07954|FUMH_HUMAN Fumarate hydratase, mitochondrial OS=Homo sapiens OX=9606 GN=FH PE=1 SV=3	1	19	19	19	56.5	54.636	666960	633020	648400	626100	640610	651830	682670	648100	674940
P07992	ERCC1	sp|P07992|ERCC1_HUMAN DNA excision repair protein ERCC-1 OS=Homo sapiens OX=9606 GN=ERCC1 PE=1 SV=1	1	1	1	1	4	32.562
P08047	SP1	sp|P08047|SP1_HUMAN Transcription factor Sp1 OS=Homo sapiens OX=9606 GN=SP1 PE=1 SV=3	1	1	1	1	1.4	80.692
P08048;P17010	ZFY; ZFX	sp|P08048|ZFY_HUMAN Zinc finger Y-chromosomal protein OS=Homo sapiens OX=9606 GN=ZFY PE=1 SV=3;sp|P17010|ZFX_HUMAN Zinc finger X-chromosomal protein OS=Homo sapiens OX=9606 GN=ZFX PE=2 SV=2	2	2	2	2	2.9	90.504
P08069	IGF1R	sp|P08069|IGF1R_HUMAN Insulin-like growth factor 1 receptor OS=Homo sapiens OX=9606 GN=IGF1R PE=1 SV=1	1	5	5	4	4.8	154.79		96452	111210	145870	136190	156360	127860	155470	121150
P08123	COL1A2	sp|P08123|CO1A2_HUMAN Collagen alpha-2(I) chain OS=Homo sapiens OX=9606 GN=COL1A2 PE=1 SV=7	1	15	15	15	14.9	129.31	352670	326860	307880	268340	269030	277770	72035	52151	64726
P08133	ANXA6	sp|P08133|ANXA6_HUMAN Annexin A6 OS=Homo sapiens OX=9606 GN=ANXA6 PE=1 SV=3	1	39	39	39	58.1	75.872	2472100	2369700	2359800	2710600	2828100	2877200	1606100	1661600	1546700
P08174	CD55	sp|P08174|DAF_HUMAN Complement decay-accelerating factor OS=Homo sapiens OX=9606 GN=CD55 PE=1 SV=4	1	3	3	3	9.2	41.4	29354	15430	27474	50679		15017	47731	31051	28817
P08195	SLC3A2	sp|P08195|4F2_HUMAN 4F2 cell-surface antigen heavy chain OS=Homo sapiens OX=9606 GN=SLC3A2 PE=1 SV=3	1	22	22	22	38.7	67.993	263710	253450	252570	300930	293030	293830	801090	796990	747310
P08236	GUSB	sp|P08236|BGLR_HUMAN Beta-glucuronidase OS=Homo sapiens OX=9606 GN=GUSB PE=1 SV=2	1	5	5	5	8.9	74.731	107830	107140	110820	99795	107300	101720	122420	109480	122950
P08237	PFKM	sp|P08237|PFKAM_HUMAN ATP-dependent 6-phosphofructokinase, muscle type OS=Homo sapiens OX=9606 GN=PFKM PE=1 SV=2	1	26	25	24	40.1	85.182	248520	248790	255170	276950	294900	268170	260520	272900	263860
P08238;Q58FF7	HSP90AB1	sp|P08238|HS90B_HUMAN Heat shock protein HSP 90-beta OS=Homo sapiens OX=9606 GN=HSP90AB1 PE=1 SV=4	2	54	54	30	63.4	83.263	11745000	11583000	11567000	11777000	11576000	11200000	10479000	10698000	10137000
P08240	SRPRA	sp|P08240|SRPRA_HUMAN Signal recognition particle receptor subunit alpha OS=Homo sapiens OX=9606 GN=SRPRA PE=1 SV=2	1	19	19	19	36.4	69.81	144400	132300	135970	198250	194590	213880	97707	99181	95556
P08243	ASNS	sp|P08243|ASNS_HUMAN Asparagine synthetase [glutamine-hydrolyzing] OS=Homo sapiens OX=9606 GN=ASNS PE=1 SV=4	1	20	20	20	45.8	64.369	164490	140380	148580	160820	170020	170290	375070	405680	361780
P08253	MMP2	sp|P08253|MMP2_HUMAN 72 kDa type IV collagenase OS=Homo sapiens OX=9606 GN=MMP2 PE=1 SV=2	1	12	12	12	26.4	73.881	85221	103150	81314	96444	94853	78251	49314	35398	53823
P08397	HMBS	sp|P08397|HEM3_HUMAN Porphobilinogen deaminase OS=Homo sapiens OX=9606 GN=HMBS PE=1 SV=2	1	3	3	3	9.4	39.33	108990	103860	122210	111330	124260	127030	119000	116390	109790
P08473	MME	sp|P08473|NEP_HUMAN Neprilysin OS=Homo sapiens OX=9606 GN=MME PE=1 SV=2	1	26	26	26	40.8	85.513	725600	707210	712590	483190	487500	474970	211140	193750	246400
P08559;P29803	PDHA1	sp|P08559|ODPA_HUMAN Pyruvate dehydrogenase E1 component subunit alpha, somatic form, mitochondrial OS=Homo sapiens OX=9606 GN=PDHA1 PE=1 SV=3	2	14	14	14	36.7	43.295	321140	331950	325460	314750	370860	367660	344900	387750	378320
P08571	CD14	sp|P08571|CD14_HUMAN Monocyte differentiation antigen CD14 OS=Homo sapiens OX=9606 GN=CD14 PE=1 SV=2	1	2	2	2	10.4	40.076	57128	64317
P08572	COL4A2	sp|P08572|CO4A2_HUMAN Collagen alpha-2(IV) chain OS=Homo sapiens OX=9606 GN=COL4A2 PE=1 SV=4	1	5	5	5	3.4	167.55	33570	30680	34260	48696	52829	52075	43205	45098	48168
P08574	CYC1	sp|P08574|CY1_HUMAN Cytochrome c1, heme protein, mitochondrial OS=Homo sapiens OX=9606 GN=CYC1 PE=1 SV=3	1	7	7	7	23.4	35.422	280240	279210	255950	201390	220440	216170	240700	231700	240510
P08579	SNRPB2	sp|P08579|RU2B_HUMAN U2 small nuclear ribonucleoprotein B OS=Homo sapiens OX=9606 GN=SNRPB2 PE=1 SV=1	1	6	5	5	28.4	25.486	484000	595540	468980	538300	556290	508850	573830	594600	530970
P08581	MET	sp|P08581|MET_HUMAN Hepatocyte growth factor receptor OS=Homo sapiens OX=9606 GN=MET PE=1 SV=4	1	3	3	3	3.2	155.54	16456	24565	16328					19127
P08582	MELTF	sp|P08582|TRFM_HUMAN Melanotransferrin OS=Homo sapiens OX=9606 GN=MELTF PE=1 SV=2	1	1	1	1	2.8	80.214
P08621	SNRNP70	sp|P08621|RU17_HUMAN U1 small nuclear ribonucleoprotein 70 kDa OS=Homo sapiens OX=9606 GN=SNRNP70 PE=1 SV=2	1	17	17	17	33.4	51.556	551520	534260	505740	551310	607950	521430	592070	590170	535900
P08648	ITGA5	sp|P08648|ITA5_HUMAN Integrin alpha-5 OS=Homo sapiens OX=9606 GN=ITGA5 PE=1 SV=2	1	19	19	19	26.3	114.54	639410	597530	588470	568170	597660	610080	622080	631310	641670
P08651	NFIC	sp|P08651|NFIC_HUMAN Nuclear factor 1 C-type OS=Homo sapiens OX=9606 GN=NFIC PE=1 SV=2	1	7	7	7	18.5	55.674	102060	94677	87650	93613	113420	87348	90572	87146	90853
P08670;CON__Q3KNV1;P08729;CON__P08729;CON__Q9DCV7;Q9NSB2;CON__Q9H552;CON__Q6ISB0;CON__Q9NSB2;Q8N1N4;P78385;CON__Q6NT21;P78386;P12036;CON__P78385;CON__P78386;CON__Q8N1N4-2;CON__Q7RTT2;CON__P07744;CON__Q61726	VIM	sp|P08670|VIME_HUMAN Vimentin OS=Homo sapiens OX=9606 GN=VIM PE=1 SV=4	20	56	56	46	87.1	53.651	20502000	21788000	20601000	23471000	21334000	20361000	21570000	21697000	20620000
P08708	RPS17	sp|P08708|RS17_HUMAN 40S ribosomal protein S17 OS=Homo sapiens OX=9606 GN=RPS17 PE=1 SV=2	1	11	11	11	63	15.55	2002300	1921000	1655700	1555300	1684700	1479200	1807000	1768500	1569800
P08754	GNAI3	sp|P08754|GNAI3_HUMAN Guanine nucleotide-binding protein G(i) subunit alpha-3 OS=Homo sapiens OX=9606 GN=GNAI3 PE=1 SV=3	1	13	5	5	45.5	40.532	495720	562560	446400	433480	486130	469680	466780	490630	482480
P08758	ANXA5	sp|P08758|ANXA5_HUMAN Annexin A5 OS=Homo sapiens OX=9606 GN=ANXA5 PE=1 SV=2	1	22	22	22	75.3	35.936	5308500	6982100	7750300	7533200	6686500	8248600	5273300	5843300	5549700
P08865;A0A8I5KQE6	RPSA; RPSA2	sp|P08865|RSSA_HUMAN 40S ribosomal protein SA OS=Homo sapiens OX=9606 GN=RPSA PE=1 SV=4;sp|A0A8I5KQE6|RPSA2_HUMAN 40S ribosomal protein SA OS=Homo sapiens OX=9606 GN=RPSA2 PE=3 SV=1	2	14	14	14	55.9	32.854	3625600	3586700	3541000	3248600	3082200	3113500	3405100	3591800	3438300
P08962	CD63	sp|P08962|CD63_HUMAN CD63 antigen OS=Homo sapiens OX=9606 GN=CD63 PE=1 SV=2	1	4	4	4	16.8	25.636	783190	900930	1078900	495170	474550	482280	411780	578000	563300
P09001	MRPL3	sp|P09001|RM03_HUMAN 39S ribosomal protein L3, mitochondrial OS=Homo sapiens OX=9606 GN=MRPL3 PE=1 SV=1	1	5	5	5	19.5	38.632	52355	55960	37576	32438	34549	29598	35425	49231	42300
P09012	SNRPA	sp|P09012|SNRPA_HUMAN U1 small nuclear ribonucleoprotein A OS=Homo sapiens OX=9606 GN=SNRPA PE=1 SV=3	1	8	8	7	31.2	31.279	227680	226420	247460	264720	280250	293650	307090	324920	313170
P09038	FGF2	sp|P09038|FGF2_HUMAN Fibroblast growth factor 2 OS=Homo sapiens OX=9606 GN=FGF2 PE=1 SV=3	1	4	4	4	13.5	30.77	209340	193610	202140	177050	194660	163600	131140	133580	131670
P09104	ENO2	sp|P09104|ENOG_HUMAN Gamma-enolase OS=Homo sapiens OX=9606 GN=ENO2 PE=1 SV=3	1	19	15	14	63.4	47.268	283830	397580	344080	372470	390890	376990	479810	451330	454810
P09110	ACAA1	sp|P09110|THIK_HUMAN 3-ketoacyl-CoA thiolase, peroxisomal OS=Homo sapiens OX=9606 GN=ACAA1 PE=1 SV=2	1	14	14	14	47.6	44.292	134650	132110	130900	122990	125270	119830	145490	154400	147550
P09132	SRP19	sp|P09132|SRP19_HUMAN Signal recognition particle 19 kDa protein OS=Homo sapiens OX=9606 GN=SRP19 PE=1 SV=3	1	5	5	5	37.5	16.156	209260	220520	192770	179560	217240	169710	231710	229890	223090
P09211	GSTP1	sp|P09211|GSTP1_HUMAN Glutathione S-transferase P OS=Homo sapiens OX=9606 GN=GSTP1 PE=1 SV=2	1	13	13	13	66.7	23.356	2387900	2691600	2660700	3178900	2878400	3082400	2514900	2679800	2962700
P09234	SNRPC	sp|P09234|RU1C_HUMAN U1 small nuclear ribonucleoprotein C OS=Homo sapiens OX=9606 GN=SNRPC PE=1 SV=1	1	3	3	3	24.5	17.394	340900	360080	315290	303830	312130	302170	334290	408250	405960
P09382	LGALS1	sp|P09382|LEG1_HUMAN Galectin-1 OS=Homo sapiens OX=9606 GN=LGALS1 PE=1 SV=2	1	10	10	10	74.8	14.716	22033000	19735000	19656000	19309000	20917000	21010000	17994000	18338000	18055000
P09417	QDPR	sp|P09417|DHPR_HUMAN Dihydropteridine reductase OS=Homo sapiens OX=9606 GN=QDPR PE=1 SV=2	1	8	8	8	53.7	25.789	202580	210760	196350	190930	203450	188730	198720	194050	217930
P09429;B2RPK0	HMGB1; HMGB1P1	sp|P09429|HMGB1_HUMAN High mobility group protein B1 OS=Homo sapiens OX=9606 GN=HMGB1 PE=1 SV=3;sp|B2RPK0|HGB1A_HUMAN Putative high mobility group protein B1-like 1 OS=Homo sapiens OX=9606 GN=HMGB1P1 PE=5 SV=1	2	16	16	11	52.6	24.893	3051700	3216500	3010900	3155400	3542600	3183500	3609100	3605200	3441000
P09471	GNAO1	sp|P09471|GNAO_HUMAN Guanine nucleotide-binding protein G(o) subunit alpha OS=Homo sapiens OX=9606 GN=GNAO1 PE=1 SV=4	1	4	2	2	14.7	40.05	27846			23679	32489				12913
P09486	SPARC	sp|P09486|SPRC_HUMAN SPARC OS=Homo sapiens OX=9606 GN=SPARC PE=1 SV=1	1	9	9	9	40.6	34.632	299720	298080	273710	303740	328500	310370	122250	135240	110540
P09488;Q03013;P46439	GSTM1; GSTM4	sp|P09488|GSTM1_HUMAN Glutathione S-transferase Mu 1 OS=Homo sapiens OX=9606 GN=GSTM1 PE=1 SV=3;sp|Q03013|GSTM4_HUMAN Glutathione S-transferase Mu 4 OS=Homo sapiens OX=9606 GN=GSTM4 PE=1 SV=3;sp|P46439|GSTM5_HUMAN Glutathione S-transferase Mu 5 OS=Homo sap	3	8	8	5	31.7	25.712	201570	221580	229290	243290	244860	197060	207520	218450	200610
P09493	TPM1	sp|P09493|TPM1_HUMAN Tropomyosin alpha-1 chain OS=Homo sapiens OX=9606 GN=TPM1 PE=1 SV=2	1	29	29	12	63	32.708	4767400	4645000	4355600	7296300	7567400	7027900	3484400	3479800	3322200
P09496	CLTA	sp|P09496|CLCA_HUMAN Clathrin light chain A OS=Homo sapiens OX=9606 GN=CLTA PE=1 SV=1	1	8	8	8	22.6	27.076	513570	439760	506760	468240	452730	459910	409320	338690	477940
P09497	CLTB	sp|P09497|CLCB_HUMAN Clathrin light chain B OS=Homo sapiens OX=9606 GN=CLTB PE=1 SV=1	1	7	7	7	24.9	25.19	398780	382770	352070	350840	391050	394690	393840	346800	368490
P09525	ANXA4	sp|P09525|ANXA4_HUMAN Annexin A4 OS=Homo sapiens OX=9606 GN=ANXA4 PE=1 SV=4	1	16	16	16	47.6	35.882	427630	367300	328250	332850	363200	362960	292190	282700	297180
P09543	CNP	sp|P09543|CN37_HUMAN 2,3-cyclic-nucleotide 3-phosphodiesterase OS=Homo sapiens OX=9606 GN=CNP PE=1 SV=2	1	17	17	17	36.1	47.578	599880	606470	541090	547960	569720	520960	400430	396020	403690
P09601	HMOX1	sp|P09601|HMOX1_HUMAN Heme oxygenase 1 OS=Homo sapiens OX=9606 GN=HMOX1 PE=1 SV=1	1	10	10	9	50.7	32.818	140800	115690	118340	39847	62432	52722	117820	145220	132920
P09619	PDGFRB	sp|P09619|PGFRB_HUMAN Platelet-derived growth factor receptor beta OS=Homo sapiens OX=9606 GN=PDGFRB PE=1 SV=1	1	16	16	16	20.1	123.97	104930	99533	103300	86023	87282	90038	28080	35419	34756
P09622	DLD	sp|P09622|DLDH_HUMAN Dihydrolipoyl dehydrogenase, mitochondrial OS=Homo sapiens OX=9606 GN=DLD PE=1 SV=2	1	10	10	10	25.7	54.177	439330	397960	424620	393200	456450	413430	408390	424070	386040
P09651;Q32P51;A0A2R8Y4L2	HNRNPA1; HNRNPA1L2	sp|P09651|ROA1_HUMAN Heterogeneous nuclear ribonucleoprotein A1 OS=Homo sapiens OX=9606 GN=HNRNPA1 PE=1 SV=5;sp|Q32P51|RA1L2_HUMAN Heterogeneous nuclear ribonucleoprotein A1-like 2 OS=Homo sapiens OX=9606 GN=HNRNPA1L2 PE=2 SV=2;sp|A0A2R8Y4L2|RA1L3_HUMAN He	3	23	20	20	51.3	38.746	2376200	2469100	2802200	2739400	2600900	2727100	2317600	2654600	2539200
P09661	SNRPA1	sp|P09661|RU2A_HUMAN U2 small nuclear ribonucleoprotein A OS=Homo sapiens OX=9606 GN=SNRPA1 PE=1 SV=2	1	11	11	11	44.3	28.415	389120	400930	416700	431700	451560	432470	449280	425320	416050
P09669	COX6C	sp|P09669|COX6C_HUMAN Cytochrome c oxidase subunit 6C OS=Homo sapiens OX=9606 GN=COX6C PE=1 SV=2	1	7	7	7	52	8.7813	197150	153990	145440	127420	143130	113950	163040	169270	162300
P09758	TACSTD2	sp|P09758|TACD2_HUMAN Tumor-associated calcium signal transducer 2 OS=Homo sapiens OX=9606 GN=TACSTD2 PE=1 SV=3	1	1	1	1	5	35.709
P09874	PARP1	sp|P09874|PARP1_HUMAN Poly [ADP-ribose] polymerase 1 OS=Homo sapiens OX=9606 GN=PARP1 PE=1 SV=4	1	55	55	55	53.7	113.08	1174100	1146000	1096600	1158900	1181800	1217700	1212300	1218600	1211600
P09884	POLA1	sp|P09884|DPOLA_HUMAN DNA polymerase alpha catalytic subunit OS=Homo sapiens OX=9606 GN=POLA1 PE=1 SV=2	1	14	14	14	13.4	165.91	95638	108530	88063	58679	59296	53789	65851	71558	65229
P09914;Q5T764	IFIT1	sp|P09914|IFIT1_HUMAN Interferon-induced protein with tetratricopeptide repeats 1 OS=Homo sapiens OX=9606 GN=IFIT1 PE=1 SV=2	2	7	7	7	18.6	55.36	186400	185480	300190	283980	289360	240140	168700	211250	188710
P09936	UCHL1	sp|P09936|UCHL1_HUMAN Ubiquitin carboxyl-terminal hydrolase isozyme L1 OS=Homo sapiens OX=9606 GN=UCHL1 PE=1 SV=2	1	11	11	11	53.8	24.824	1979000	2287900	1847400	2196900	2395800	2157100	1917200	1876700	1753800
P09960	LTA4H	sp|P09960|LKHA4_HUMAN Leukotriene A-4 hydrolase OS=Homo sapiens OX=9606 GN=LTA4H PE=1 SV=2	1	24	24	24	50.7	69.284	424230	414910	390180	403350	427980	389940	443300	431000	432610
P09972	ALDOC	sp|P09972|ALDOC_HUMAN Fructose-bisphosphate aldolase C OS=Homo sapiens OX=9606 GN=ALDOC PE=1 SV=2	1	15	10	10	48.1	39.455	4340000	4711200	3484800	5100000	5467000	5449900	2161700	2121700	1947600
Q71UI9;P0C0S5	H2AZ2; H2AZ1	sp|Q71UI9|H2AV_HUMAN Histone H2A.V OS=Homo sapiens OX=9606 GN=H2AZ2 PE=1 SV=3;sp|P0C0S5|H2AZ_HUMAN Histone H2A.Z OS=Homo sapiens OX=9606 GN=H2AZ1 PE=1 SV=2	2	4	2	2	31.2	13.509	1750400	1454000	1374500	1607500	1830800	1953400	1747400	1767800	1650300
Q6FI13;P0C0S8;Q99878;Q9BTM1;Q16777;Q96KK5;Q93077;P20671;Q7L7L0;P04908	H2AC18; H2AC11; H2AC14	sp|Q6FI13|H2A2A_HUMAN Histone H2A type 2-A OS=Homo sapiens OX=9606 GN=H2AC18 PE=1 SV=3;sp|P0C0S8|H2A1_HUMAN Histone H2A type 1 OS=Homo sapiens OX=9606 GN=H2AC11 PE=1 SV=2;sp|Q99878|H2A1J_HUMAN Histone H2A type 1-J OS=Homo sapiens OX=9606 GN=H2AC14 PE=1 SV=	10	8	8	3	41.5	14.095	13151000	13132000	12044000	12491000	12928000	13295000	13122000	12917000	14072000
P0CAP2	POLR2M	sp|P0CAP2|GRL1A_HUMAN DNA-directed RNA polymerase II subunit GRINL1A OS=Homo sapiens OX=9606 GN=POLR2M PE=1 SV=1	1	3	3	3	13	41.739	19180	26605			16179		18362	32116
P0CG30;P0CG29	GSTT2B; GSTT2	sp|P0CG30|GSTT2_HUMAN Glutathione S-transferase theta-2B OS=Homo sapiens OX=9606 GN=GSTT2B PE=1 SV=1;sp|P0CG29|GST2_HUMAN Glutathione S-transferase theta-2 OS=Homo sapiens OX=9606 GN=GSTT2 PE=1 SV=1	2	5	5	5	23	27.507	61272	90799	80668	95031	100080	89517	93732	71496	93404
P0CG34;P0CG35;P0DX04	TMSB15A; TMSB15B; TMSB15C	sp|P0CG34|TB15A_HUMAN Thymosin beta-15A OS=Homo sapiens OX=9606 GN=TMSB15A PE=1 SV=1;sp|P0CG35|TB15B_HUMAN Thymosin beta-15B OS=Homo sapiens OX=9606 GN=TMSB15B PE=1 SV=1;sp|P0DX04|TB15C_HUMAN Thymosin beta-15C OS=Homo sapiens OX=9606 GN=TMSB15C PE=3 SV=1	3	2	2	2	31.1	5.2288
P0CG38	POTEI	sp|P0CG38|POTEI_HUMAN POTE ankyrin domain family member I OS=Homo sapiens OX=9606 GN=POTEI PE=3 SV=1	1	9	1	1	9.7	121.28
P0CW19;P0CW20	LIMS3; LIMS4	sp|P0CW19|LIMS3_HUMAN LIM and senescent cell antigen-like-containing domain protein 3 OS=Homo sapiens OX=9606 GN=LIMS3 PE=2 SV=1;sp|P0CW20|LIMS4_HUMAN LIM and senescent cell antigen-like-containing domain protein 4 OS=Homo sapiens OX=9606 GN=LIMS4 PE=1 SV=	2	2	2	2	25.6	13.251
P0DI83	RAB34	sp|P0DI83|NARR_HUMAN Ras-related protein Rab-34, isoform NARR OS=Homo sapiens OX=9606 GN=RAB34 PE=1 SV=1	1	1	1	1	9.1	21.118
P0DMV8;P0DMV9	HSPA1A; HSPA1B	sp|P0DMV8|HS71A_HUMAN Heat shock 70 kDa protein 1A OS=Homo sapiens OX=9606 GN=HSPA1A PE=1 SV=1;sp|P0DMV9|HS71B_HUMAN Heat shock 70 kDa protein 1B OS=Homo sapiens OX=9606 GN=HSPA1B PE=1 SV=1	2	38	34	20	64.4	70.051	6520300	6721400	6340200	5052100	5532600	5094000	6847100	6952500	6757200
P0DP25;P0DP24;P0DP23;P27482	CALM3; CALM2; CALM1	sp|P0DP25|CALM3_HUMAN Calmodulin-3 OS=Homo sapiens OX=9606 GN=CALM3 PE=1 SV=1;sp|P0DP24|CALM2_HUMAN Calmodulin-2 OS=Homo sapiens OX=9606 GN=CALM2 PE=1 SV=1;sp|P0DP23|CALM1_HUMAN Calmodulin-1 OS=Homo sapiens OX=9606 GN=CALM1 PE=1 SV=1	4	11	11	11	56.4	16.837	8234200	8008400	6738400	8019900	8300500	8055300	7542200	7291700	7068800
Q03468;P0DP91	ERCC6; ERCC6	sp|Q03468|ERCC6_HUMAN DNA excision repair protein ERCC-6 OS=Homo sapiens OX=9606 GN=ERCC6 PE=1 SV=1;sp|P0DP91|ERPG3_HUMAN Chimeric ERCC6-PGBD3 protein OS=Homo sapiens OX=9606 GN=ERCC6 PE=1 SV=1	2	2	2	2	2.2	168.41
P0DPB6	POLR1D	sp|P0DPB6|RPAC2_HUMAN DNA-directed RNA polymerases I and III subunit RPAC2 OS=Homo sapiens OX=9606 GN=POLR1D PE=1 SV=1	1	4	4	4	42.9	15.237	95966	79981	69037	44177	48146	40768	78898	93812	72829
P0DTL6	ZFTRAF1	sp|P0DTL6|ZTRF1_HUMAN Zinc finger TRAF-type-containing protein 1 OS=Homo sapiens OX=9606 GN=ZFTRAF1 PE=2 SV=1	1	1	1	1	4.5	43.813
P10155	RO60	sp|P10155|RO60_HUMAN RNA-binding protein RO60 OS=Homo sapiens OX=9606 GN=RO60 PE=1 SV=2	1	16	16	16	40.1	60.67	253390	308560	306430	375350	351530	349290	320830	394410	373770
P10253	GAA	sp|P10253|LYAG_HUMAN Lysosomal alpha-glucosidase OS=Homo sapiens OX=9606 GN=GAA PE=1 SV=4	1	12	12	12	18.1	105.32	345090	324860	331650	273820	295130	261340	199610	222790	243390
P10301	RRAS	sp|P10301|RRAS_HUMAN Ras-related protein R-Ras OS=Homo sapiens OX=9606 GN=RRAS PE=1 SV=1	1	7	6	6	44	23.48	200170	196360	175640	202790	228860	200990	126380	129640	108490
P10321	HLA-C	sp|P10321|HLAC_HUMAN HLA class I histocompatibility antigen, C alpha chain OS=Homo sapiens OX=9606 GN=HLA-C PE=1 SV=3	1	11	3	3	31.4	40.648	193830	216740	260420	231800	224050	222760	142530	136880	132850
P10398	ARAF	sp|P10398|ARAF_HUMAN Serine/threonine-protein kinase A-Raf OS=Homo sapiens OX=9606 GN=ARAF PE=1 SV=2	1	9	9	5	16.8	67.585	130020	117420	114020	97767	115890	113230	107530	115130	101940
P10412;P22492	H1-4	sp|P10412|H14_HUMAN Histone H1.4 OS=Homo sapiens OX=9606 GN=H1-4 PE=1 SV=2	2	9	2	2	26.5	21.865	1118500	756780				1725800		1456500
P10515	DLAT	sp|P10515|ODP2_HUMAN Dihydrolipoyllysine-residue acetyltransferase component of pyruvate dehydrogenase complex, mitochondrial OS=Homo sapiens OX=9606 GN=DLAT PE=1 SV=3	1	10	10	10	26.4	68.996	272570	309180	254080	279630	269120	271510	360690	367640	387380
P10586;P23468;Q13332	PTPRF	sp|P10586|PTPRF_HUMAN Receptor-type tyrosine-protein phosphatase F OS=Homo sapiens OX=9606 GN=PTPRF PE=1 SV=2	3	6	6	6	4.1	212.88	21841	23232		30314	48018	35586	28252	19456	16063
P10599	TXN	sp|P10599|THIO_HUMAN Thioredoxin OS=Homo sapiens OX=9606 GN=TXN PE=1 SV=3	1	8	8	8	65.7	11.737	4736400	3888000	4895000	4835500	4911100	5078900	4136300	4169200	3962100
P10606	COX5B	sp|P10606|COX5B_HUMAN Cytochrome c oxidase subunit 5B, mitochondrial OS=Homo sapiens OX=9606 GN=COX5B PE=1 SV=2	1	5	5	5	34.9	13.696	534930	545530	439430	367720	393040	407090	581570	554000	520400
P10619	CTSA	sp|P10619|PPGB_HUMAN Lysosomal protective protein OS=Homo sapiens OX=9606 GN=CTSA PE=1 SV=2	1	9	9	9	20.2	54.465	579930	400510	639030	487180	485830	536590	413530	441930	405570
P10620	MGST1	sp|P10620|MGST1_HUMAN Microsomal glutathione S-transferase 1 OS=Homo sapiens OX=9606 GN=MGST1 PE=1 SV=1	1	4	4	4	27.1	17.598	891780	856130	912230	877860	909270	827810	835510	905490	881980
P10644	PRKAR1A	sp|P10644|KAP0_HUMAN cAMP-dependent protein kinase type I-alpha regulatory subunit OS=Homo sapiens OX=9606 GN=PRKAR1A PE=1 SV=1	1	13	13	12	33.9	42.981	809760	750940	696920	684950	683660	702290	529550	521040	541800
P10746	UROS	sp|P10746|HEM4_HUMAN Uroporphyrinogen-III synthase OS=Homo sapiens OX=9606 GN=UROS PE=1 SV=1	1	2	2	2	10.9	28.627	16372	36587	16654		12596			15509	13216
P10768	ESD	sp|P10768|ESTD_HUMAN S-formylglutathione hydrolase OS=Homo sapiens OX=9606 GN=ESD PE=1 SV=2	1	12	12	12	66.7	31.462	737910	704930	675220	699020	695650	703590	610710	562760	560770
P10809	HSPD1	sp|P10809|CH60_HUMAN 60 kDa heat shock protein, mitochondrial OS=Homo sapiens OX=9606 GN=HSPD1 PE=1 SV=2	1	40	40	40	69.5	61.054	4082800	4249200	3994100	3852000	3498500	3612900	4298900	4895700	4716500
P11021	HSPA5	sp|P11021|BIP_HUMAN Endoplasmic reticulum chaperone BiP OS=Homo sapiens OX=9606 GN=HSPA5 PE=1 SV=2	1	39	38	38	55	72.332	5744700	5102300	5009900	5113700	5552400	5208600	5417900	5465300	5242400
P11047;Q9Y6N6	LAMC1	sp|P11047|LAMC1_HUMAN Laminin subunit gamma-1 OS=Homo sapiens OX=9606 GN=LAMC1 PE=1 SV=3	2	28	28	28	22.8	177.6	169900	157740	139680	149780	171690	161860	111930	107960	107470
P11117	ACP2	sp|P11117|PPAL_HUMAN Lysosomal acid phosphatase OS=Homo sapiens OX=9606 GN=ACP2 PE=1 SV=3	1	5	5	5	13.7	48.344	41694	60712	71183	48067	38896	34551	59265	63571	69840
P11137	MAP2	sp|P11137|MTAP2_HUMAN Microtubule-associated protein 2 OS=Homo sapiens OX=9606 GN=MAP2 PE=1 SV=4	1	2	2	2	1.7	199.52		7907.3						14199	15504
P11142	HSPA8	sp|P11142|HSP7C_HUMAN Heat shock cognate 71 kDa protein OS=Homo sapiens OX=9606 GN=HSPA8 PE=1 SV=1	1	43	43	30	66.6	70.897	12637000	12157000	11673000	10639000	11606000	10719000	10942000	10766000	10639000
P11166	SLC2A1	sp|P11166|GTR1_HUMAN Solute carrier family 2, facilitated glucose transporter member 1 OS=Homo sapiens OX=9606 GN=SLC2A1 PE=1 SV=2	1	6	6	6	11.4	54.083	113830	129460	98713	142640	149060	153430	146730	140620	130900
P11171	EPB41	sp|P11171|EPB41_HUMAN Protein 4.1 OS=Homo sapiens OX=9606 GN=EPB41 PE=1 SV=4	1	4	3	3	5.6	97.016		69076	68016	102370	95840	82411			60549
P11172	UMPS	sp|P11172|UMPS_HUMAN Uridine 5-monophosphate synthase OS=Homo sapiens OX=9606 GN=UMPS PE=1 SV=1	1	18	18	18	51.9	52.221	209950	209640	203470	177440	187010	171120	193410	201990	203720
P11177	PDHB	sp|P11177|ODPB_HUMAN Pyruvate dehydrogenase E1 component subunit beta, mitochondrial OS=Homo sapiens OX=9606 GN=PDHB PE=1 SV=3	1	15	15	15	54	39.233	686150	548220	585160	640450	638730	667390	627620	620770	642650
P11182	DBT	sp|P11182|ODB2_HUMAN Lipoamide acyltransferase component of branched-chain alpha-keto acid dehydrogenase complex, mitochondrial OS=Homo sapiens OX=9606 GN=DBT PE=1 SV=3	1	7	7	7	23	53.486	42467	31779	43010	52723	41307	34574	49687	71402	61639
P11216	PYGB	sp|P11216|PYGB_HUMAN Glycogen phosphorylase, brain form OS=Homo sapiens OX=9606 GN=PYGB PE=1 SV=5	1	36	36	29	48.4	96.695	559550	556050	570660	601110	621700	600950	741940	746090	691040
P11233	RALA	sp|P11233|RALA_HUMAN Ras-related protein Ral-A OS=Homo sapiens OX=9606 GN=RALA PE=1 SV=1	1	5	3	3	31.6	23.567	414460	412020	383420	458070	514830	455340	414480	379350	381810
P11234	RALB	sp|P11234|RALB_HUMAN Ras-related protein Ral-B OS=Homo sapiens OX=9606 GN=RALB PE=1 SV=1	1	7	7	5	33	23.408	267600	274750	274960	300690	307480	283940	226960	217120	224650
P11279	LAMP1	sp|P11279|LAMP1_HUMAN Lysosome-associated membrane glycoprotein 1 OS=Homo sapiens OX=9606 GN=LAMP1 PE=1 SV=3	1	6	6	6	15.8	44.882	817320	916700	1113400	771600	724690	784530	862130	831640	757290
P11310	ACADM	sp|P11310|ACADM_HUMAN Medium-chain specific acyl-CoA dehydrogenase, mitochondrial OS=Homo sapiens OX=9606 GN=ACADM PE=1 SV=1	1	12	12	12	38	46.588	399550	316280	338150	330770	364290	372180	417270	404400	419650
P11387;Q969P6	TOP1	sp|P11387|TOP1_HUMAN DNA topoisomerase 1 OS=Homo sapiens OX=9606 GN=TOP1 PE=1 SV=2	2	30	30	30	37.5	90.725	900400	852920	825300	849180	882740	885020	937830	916000	875330
P11388	TOP2A	sp|P11388|TOP2A_HUMAN DNA topoisomerase 2-alpha OS=Homo sapiens OX=9606 GN=TOP2A PE=1 SV=3	1	57	57	41	37.6	174.38	464490	451320	432880	449630	468230	477580	520200	516940	515020
P11413	G6PD	sp|P11413|G6PD_HUMAN Glucose-6-phosphate 1-dehydrogenase OS=Homo sapiens OX=9606 GN=G6PD PE=1 SV=4	1	28	28	28	59.4	59.256	607940	581490	657270	658930	645240	655230	644690	632230	662820
P11441	UBL4A	sp|P11441|UBL4A_HUMAN Ubiquitin-like protein 4A OS=Homo sapiens OX=9606 GN=UBL4A PE=1 SV=1	1	7	7	7	52.9	17.776	139920	148290	122490	128060	141400	143980	141220	129580	119590
P11498	PC	sp|P11498|PYC_HUMAN Pyruvate carboxylase, mitochondrial OS=Homo sapiens OX=9606 GN=PC PE=1 SV=2	1	12	12	12	15.4	129.63	45179	39285	31089	25305	39066	30162	38261	41954	38333
P11586	MTHFD1	sp|P11586|C1TC_HUMAN C-1-tetrahydrofolate synthase, cytoplasmic OS=Homo sapiens OX=9606 GN=MTHFD1 PE=1 SV=4	1	39	39	39	49.2	101.53	670680	633400	635790	663150	669080	639980	535270	571000	556200
P11717	IGF2R	sp|P11717|MPRI_HUMAN Cation-independent mannose-6-phosphate receptor OS=Homo sapiens OX=9606 GN=IGF2R PE=1 SV=3	1	63	63	63	33.1	274.37	319690	309480	294010	263060	256880	278440	369290	350070	358600
P11766	ADH5	sp|P11766|ADHX_HUMAN Alcohol dehydrogenase class-3 OS=Homo sapiens OX=9606 GN=ADH5 PE=1 SV=4	1	14	14	14	46.5	39.724	977840	1052300	980850	1025500	1007700	1001000	701720	764750	721310
P11802	CDK4	sp|P11802|CDK4_HUMAN Cyclin-dependent kinase 4 OS=Homo sapiens OX=9606 GN=CDK4 PE=1 SV=2	1	13	12	12	47.9	33.729	221010	218940	211640	155210	163130	159780	140350	136610	136370
P11908	PRPS2	sp|P11908|PRPS2_HUMAN Ribose-phosphate pyrophosphokinase 2 OS=Homo sapiens OX=9606 GN=PRPS2 PE=1 SV=2	1	10	4	4	43.1	34.769	365180	427930	357520	436750	417640	375130	372880	449810	383190
P11940;Q9H361;Q4VXU2;Q96DU9	PABPC1; PABPC3	sp|P11940|PABP1_HUMAN Polyadenylate-binding protein 1 OS=Homo sapiens OX=9606 GN=PABPC1 PE=1 SV=2;sp|Q9H361|PABP3_HUMAN Polyadenylate-binding protein 3 OS=Homo sapiens OX=9606 GN=PABPC3 PE=1 SV=2	4	30	30	22	49.5	70.67	1583200	1398200	1545900	1390500	1492300	1488400	1468700	1514800	1518600
P12004	PCNA	sp|P12004|PCNA_HUMAN Proliferating cell nuclear antigen OS=Homo sapiens OX=9606 GN=PCNA PE=1 SV=1	1	12	12	12	58.6	28.768	1481000	1617800	1553200	1182900	1213200	1192500	1546900	1550400	1556300
P12074	COX6A1	sp|P12074|CX6A1_HUMAN Cytochrome c oxidase subunit 6A1, mitochondrial OS=Homo sapiens OX=9606 GN=COX6A1 PE=1 SV=4	1	2	2	2	43.1	12.155				169340	72649	152300		86089	121300
P12081	HARS1	sp|P12081|HARS1_HUMAN Histidine--tRNA ligase, cytoplasmic OS=Homo sapiens OX=9606 GN=HARS1 PE=1 SV=2	1	21	21	15	47.3	57.41	543840	502370	483640	512620	522590	513400	503860	524210	515070
P12109	COL6A1	sp|P12109|CO6A1_HUMAN Collagen alpha-1(VI) chain OS=Homo sapiens OX=9606 GN=COL6A1 PE=1 SV=3	1	20	20	20	26.1	108.53	487450	449490	460150	328850	348560	331600	154090	158020	160800
P12110	COL6A2	sp|P12110|CO6A2_HUMAN Collagen alpha-2(VI) chain OS=Homo sapiens OX=9606 GN=COL6A2 PE=1 SV=4	1	14	14	14	17.7	108.58	288740	248730	243900	154030	162680	175240	98017	91190	104280
P12111	COL6A3	sp|P12111|CO6A3_HUMAN Collagen alpha-3(VI) chain OS=Homo sapiens OX=9606 GN=COL6A3 PE=1 SV=5	1	77	77	77	31.5	343.67	418860	383580	430690	388830	398680	410000	227210	250600	232660
P12235	SLC25A4	sp|P12235|ADT1_HUMAN ADP/ATP translocase 1 OS=Homo sapiens OX=9606 GN=SLC25A4 PE=1 SV=4	1	9	2	2	24.2	33.064				60604		59853	37801	64172	65750
P12236	SLC25A6	sp|P12236|ADT3_HUMAN ADP/ATP translocase 3 OS=Homo sapiens OX=9606 GN=SLC25A6 PE=1 SV=4	1	14	14	5	39.3	32.866	2647200	2763300	2845700	2889600	2776600	2725700	3078100	2910700	3355400
P12268	IMPDH2	sp|P12268|IMDH2_HUMAN Inosine-5-monophosphate dehydrogenase 2 OS=Homo sapiens OX=9606 GN=IMPDH2 PE=1 SV=2	1	22	22	22	43.6	55.804	713300	674420	665410	650560	664150	643880	700520	706890	679560
P12270	TPR	sp|P12270|TPR_HUMAN Nucleoprotein TPR OS=Homo sapiens OX=9606 GN=TPR PE=1 SV=3	1	97	97	97	46.5	267.29	825030	824130	723000	737090	794570	732880	882610	894640	840000
P12273	PIP	sp|P12273|PIP_HUMAN Prolactin-inducible protein OS=Homo sapiens OX=9606 GN=PIP PE=1 SV=1	1	5	5	5	45.2	16.572
P12277;P06732	CKB	sp|P12277|KCRB_HUMAN Creatine kinase B-type OS=Homo sapiens OX=9606 GN=CKB PE=1 SV=1	2	12	12	12	41.7	42.644	104210	114470	87940	140260	131590	123620	125570	142410	130090
P12429	ANXA3	sp|P12429|ANXA3_HUMAN Annexin A3 OS=Homo sapiens OX=9606 GN=ANXA3 PE=1 SV=3	1	4	4	3	15.2	36.375
P12694	BCKDHA	sp|P12694|ODBA_HUMAN 2-oxoisovalerate dehydrogenase subunit alpha, mitochondrial OS=Homo sapiens OX=9606 GN=BCKDHA PE=1 SV=2	1	7	7	7	20	50.47	106660	94510	76973	73162	105520	59963	95185	75055	108150
P12814	ACTN1	sp|P12814|ACTN1_HUMAN Alpha-actinin-1 OS=Homo sapiens OX=9606 GN=ACTN1 PE=1 SV=2	1	61	41	36	70.3	103.06	2106800	2092400	2041000	2353700	2370600	2358200	1843500	1870200	1806900
P12931	SRC	sp|P12931|SRC_HUMAN Proto-oncogene tyrosine-protein kinase Src OS=Homo sapiens OX=9606 GN=SRC PE=1 SV=3	1	8	4	4	20	59.834	53333	49001	41604	51677	51901	56554	42523	44917	40457
P12955	PEPD	sp|P12955|PEPD_HUMAN Xaa-Pro dipeptidase OS=Homo sapiens OX=9606 GN=PEPD PE=1 SV=3	1	11	11	11	32.7	54.548	222230	242220	223700	211210	200290	206110	199210	197420	198430
P12956	XRCC6	sp|P12956|XRCC6_HUMAN X-ray repair cross-complementing protein 6 OS=Homo sapiens OX=9606 GN=XRCC6 PE=1 SV=2	1	39	39	39	59.1	69.842	1714300	1649100	1645800	1732000	1695200	1656800	1543000	1598100	1498300
P13010	XRCC5	sp|P13010|XRCC5_HUMAN X-ray repair cross-complementing protein 5 OS=Homo sapiens OX=9606 GN=XRCC5 PE=1 SV=3	1	36	36	36	53.6	82.704	1900500	2191100	2019700	2222900	2022700	2206900	1883200	2023400	1835800
P13051	UNG	sp|P13051|UNG_HUMAN Uracil-DNA glycosylase OS=Homo sapiens OX=9606 GN=UNG PE=1 SV=2	1	1	1	1	7	34.645
P13073	COX4I1	sp|P13073|COX41_HUMAN Cytochrome c oxidase subunit 4 isoform 1, mitochondrial OS=Homo sapiens OX=9606 GN=COX4I1 PE=1 SV=1	1	7	7	7	37.9	19.576	691620	591940	578980	579750	624370	573230	715400	647890	680290
Q01628;Q01629;P13164	IFITM3; IFITM2	sp|Q01628|IFM3_HUMAN Interferon-induced transmembrane protein 3 OS=Homo sapiens OX=9606 GN=IFITM3 PE=1 SV=2;sp|Q01629|IFM2_HUMAN Interferon-induced transmembrane protein 2 OS=Homo sapiens OX=9606 GN=IFITM2 PE=1 SV=2;sp|P13164|IFM1_HUMAN Interferon-induced	3	2	2	2	12.8	14.632	926860	1022100	856950	437490	724320	513210	326010	319230	235220
P13284	IFI30	sp|P13284|GILT_HUMAN Gamma-interferon-inducible lysosomal thiol reductase OS=Homo sapiens OX=9606 GN=IFI30 PE=1 SV=3	1	1	1	1	4.4	27.963
P13473	LAMP2	sp|P13473|LAMP2_HUMAN Lysosome-associated membrane glycoprotein 2 OS=Homo sapiens OX=9606 GN=LAMP2 PE=1 SV=2	1	6	6	6	15.4	44.96	793710	1353200	1452900	1125200	1112200	1038000	1354000	1365700	1310300
P13489	RNH1	sp|P13489|RINI_HUMAN Ribonuclease inhibitor OS=Homo sapiens OX=9606 GN=RNH1 PE=1 SV=2	1	18	18	18	64.9	49.973	1007400	1087500	932350	908740	939010	871350	804380	797160	802060
P13591	NCAM1	sp|P13591|NCAM1_HUMAN Neural cell adhesion molecule 1 OS=Homo sapiens OX=9606 GN=NCAM1 PE=1 SV=3	1	1	1	1	2.1	94.573
P13612	ITGA4	sp|P13612|ITA4_HUMAN Integrin alpha-4 OS=Homo sapiens OX=9606 GN=ITGA4 PE=1 SV=3	1	5	5	5	6	114.9	22311	19512	22161	14842	22692	18785	15365	17139	16198
P13639	EEF2	sp|P13639|EF2_HUMAN Elongation factor 2 OS=Homo sapiens OX=9606 GN=EEF2 PE=1 SV=4	1	51	51	50	60.5	95.337	4138900	3689000	3874000	3604600	3742100	3824600	3674500	3561500	3752400
P13667	PDIA4	sp|P13667|PDIA4_HUMAN Protein disulfide-isomerase A4 OS=Homo sapiens OX=9606 GN=PDIA4 PE=1 SV=2	1	46	46	46	60.3	72.932	811900	772200	711200	802880	842270	786540	746110	750980	712590
P13674	P4HA1	sp|P13674|P4HA1_HUMAN Prolyl 4-hydroxylase subunit alpha-1 OS=Homo sapiens OX=9606 GN=P4HA1 PE=1 SV=2	1	24	24	24	46.1	61.049	508630	513920	519970	542950	575360	564610	364520	332980	330020
P13693;Q9HAU6	TPT1	sp|P13693|TCTP_HUMAN Translationally-controlled tumor protein OS=Homo sapiens OX=9606 GN=TPT1 PE=1 SV=1	2	6	6	6	32.6	19.595	1906100	1906700	1690700	1546900	1530800	1400500	1633800	1707500	1817800
P13716	ALAD	sp|P13716|HEM2_HUMAN Delta-aminolevulinic acid dehydratase OS=Homo sapiens OX=9606 GN=ALAD PE=1 SV=1	1	9	9	9	37	36.294	124430	108700	116510	142230	121870	146460	122800	140020	150170
P13726	F3	sp|P13726|TF_HUMAN Tissue factor OS=Homo sapiens OX=9606 GN=F3 PE=1 SV=1	1	2	2	2	10.2	33.067	42574	26808	116320
P13747	HLA-E	sp|P13747|HLAE_HUMAN HLA class I histocompatibility antigen, alpha chain E OS=Homo sapiens OX=9606 GN=HLA-E PE=1 SV=4	1	6	3	3	21.5	40.057				16853	18092
P13796	LCP1	sp|P13796|PLSL_HUMAN Plastin-2 OS=Homo sapiens OX=9606 GN=LCP1 PE=1 SV=6	1	20	15	15	40.8	70.288	332160	422810	304610	255810	267130	248500	158060	162960	152310
P13797	PLS3	sp|P13797|PLST_HUMAN Plastin-3 OS=Homo sapiens OX=9606 GN=PLS3 PE=1 SV=4	1	28	28	21	51.1	70.81	691850	743300	690710	821090	811970	751750	496130	505670	479740
P13798	APEH	sp|P13798|ACPH_HUMAN Acylamino-acid-releasing enzyme OS=Homo sapiens OX=9606 GN=APEH PE=1 SV=4	1	10	10	10	22.8	81.224	205180	231020	183130	207390	209630	174400	162320	170820	172400
P13804	ETFA	sp|P13804|ETFA_HUMAN Electron transfer flavoprotein subunit alpha, mitochondrial OS=Homo sapiens OX=9606 GN=ETFA PE=1 SV=1	1	14	14	14	55.3	35.079	551760	453870	497430	492480	511060	497430	517150	542690	495460
P13807	GYS1	sp|P13807|GYS1_HUMAN Glycogen [starch] synthase, muscle OS=Homo sapiens OX=9606 GN=GYS1 PE=1 SV=2	1	8	8	7	14.9	83.785	87031	89978	115640	110110	107270	96001	64907	91330	71675
P13861	PRKAR2A	sp|P13861|KAP2_HUMAN cAMP-dependent protein kinase type II-alpha regulatory subunit OS=Homo sapiens OX=9606 GN=PRKAR2A PE=1 SV=2	1	17	17	15	54	45.518	255700	249550	245720	233890	250890	255930	263380	283660	268020
P13929	ENO3	sp|P13929|ENOB_HUMAN Beta-enolase OS=Homo sapiens OX=9606 GN=ENO3 PE=1 SV=5	1	6	1	1	21	46.986
P13984	GTF2F2	sp|P13984|T2FB_HUMAN General transcription factor IIF subunit 2 OS=Homo sapiens OX=9606 GN=GTF2F2 PE=1 SV=2	1	9	9	9	46.2	28.38	147580	155650	129870	112670	111660	101600	114730	105400	105330
P13987	CD59	sp|P13987|CD59_HUMAN CD59 glycoprotein OS=Homo sapiens OX=9606 GN=CD59 PE=1 SV=1	1	4	4	4	25	14.177	616630	604000	509590	532020	618360	542520	620420	591860	587580
P13995	MTHFD2	sp|P13995|MTDC_HUMAN Bifunctional methylenetetrahydrofolate dehydrogenase/cyclohydrolase, mitochondrial OS=Homo sapiens OX=9606 GN=MTHFD2 PE=1 SV=2	1	10	10	10	42	37.895	117580	134180	131450	129880	123830	111400	333730	358210	361260
P14174	MIF	sp|P14174|MIF_HUMAN Macrophage migration inhibitory factor OS=Homo sapiens OX=9606 GN=MIF PE=1 SV=4	1	4	4	4	36.5	12.476	3602000	3059400	3348800	3776900	4075300	4110400	3185400	4047200	4378300
P14209	CD99	sp|P14209|CD99_HUMAN CD99 antigen OS=Homo sapiens OX=9606 GN=CD99 PE=1 SV=1	1	2	2	2	13	18.848	266720		280830	332630	352550	354630	249480	241110	208360
P14314	PRKCSH	sp|P14314|GLU2B_HUMAN Glucosidase 2 subunit beta OS=Homo sapiens OX=9606 GN=PRKCSH PE=1 SV=2	1	25	25	25	49.2	59.425	1780100	1655800	1654100	1661500	1691500	1632400	1951900	1805500	1937400
P14324	FDPS	sp|P14324|FPPS_HUMAN Farnesyl pyrophosphate synthase OS=Homo sapiens OX=9606 GN=FDPS PE=1 SV=4	1	9	9	9	21.7	48.275	313210	298150	300080	435360	442770	445780	269400	271810	273840
P14373	TRIM27	sp|P14373|TRI27_HUMAN Zinc finger protein RFP OS=Homo sapiens OX=9606 GN=TRIM27 PE=1 SV=1	1	1	1	1	2.7	58.489
P14384	CPM	sp|P14384|CBPM_HUMAN Carboxypeptidase M OS=Homo sapiens OX=9606 GN=CPM PE=1 SV=2	1	3	3	3	9.5	50.513				18655	29927				13317
P14406	COX7A2	sp|P14406|CX7A2_HUMAN Cytochrome c oxidase subunit 7A2, mitochondrial OS=Homo sapiens OX=9606 GN=COX7A2 PE=1 SV=1	1	3	3	3	37.3	9.3959	678920				391850	88837
P14543	NID1	sp|P14543|NID1_HUMAN Nidogen-1 OS=Homo sapiens OX=9606 GN=NID1 PE=1 SV=3	1	1	1	1	1.3	136.38
P14550	AKR1A1	sp|P14550|AK1A1_HUMAN Aldo-keto reductase family 1 member A1 OS=Homo sapiens OX=9606 GN=AKR1A1 PE=1 SV=3	1	15	15	15	57.2	36.573	1203700	1226400	1146900	1338200	1400000	1305900	788590	841940	837870
P14618;P30613	PKM	sp|P14618|KPYM_HUMAN Pyruvate kinase PKM OS=Homo sapiens OX=9606 GN=PKM PE=1 SV=4	2	43	43	43	77	57.936	9102000	9025800	9273600	8814700	8846000	9135500	7475200	7479600	7278000
P14621	ACYP2	sp|P14621|ACYP2_HUMAN Acylphosphatase-2 OS=Homo sapiens OX=9606 GN=ACYP2 PE=1 SV=2	1	2	2	2	22.2	11.139		99860	109770		81223
P14625;Q58FF3	HSP90B1	sp|P14625|ENPL_HUMAN Endoplasmin OS=Homo sapiens OX=9606 GN=HSP90B1 PE=1 SV=1	2	54	52	52	64	92.468	3721000	3305900	3470200	3645100	3641200	3739500	2998000	3033300	3053300
P14635	CCNB1	sp|P14635|CCNB1_HUMAN G2/mitotic-specific cyclin-B1 OS=Homo sapiens OX=9606 GN=CCNB1 PE=1 SV=1	1	4	4	4	12	48.337	98055	125320	112820	125500	138700	122840	141870	144150	136240
P14649	MYL6B	sp|P14649|MYL6B_HUMAN Myosin light chain 6B OS=Homo sapiens OX=9606 GN=MYL6B PE=1 SV=1	1	5	3	3	29.8	22.764	89973	85050	71451	87782	83476	81073	74880	75661	75722
P14678;P63162	SNRPB; SNRPN	sp|P14678|RSMB_HUMAN Small nuclear ribonucleoprotein-associated proteins B and B OS=Homo sapiens OX=9606 GN=SNRPB PE=1 SV=2;sp|P63162|RSMN_HUMAN Small nuclear ribonucleoprotein-associated protein N OS=Homo sapiens OX=9606 GN=SNRPN PE=1 SV=1	2	8	8	8	30.4	24.61	641610	561670	797760	820670	770930	839930	769100	859080	894640
P14735	IDE	sp|P14735|IDE_HUMAN Insulin-degrading enzyme OS=Homo sapiens OX=9606 GN=IDE PE=1 SV=4	1	26	26	26	29	117.97	193050	171100	173850	170380	169260	177650	160360	158340	164170
P14854	COX6B1	sp|P14854|CX6B1_HUMAN Cytochrome c oxidase subunit 6B1 OS=Homo sapiens OX=9606 GN=COX6B1 PE=1 SV=2	1	4	4	4	57	10.192	368320	328460	438640	352770	356190	323670	358610	224950	433000
P14859;P09086;Q9UKI9	POU2F1; POU2F2	sp|P14859|PO2F1_HUMAN POU domain, class 2, transcription factor 1 OS=Homo sapiens OX=9606 GN=POU2F1 PE=1 SV=2;sp|P09086|PO2F2_HUMAN POU domain, class 2, transcription factor 2 OS=Homo sapiens OX=9606 GN=POU2F2 PE=1 SV=3;sp|Q9UKI9|PO2F3_HUMAN POU domain, cl	3	4	4	4	7.3	76.471	26213	25283			28094	14998	41410	34738	28927
P14866	HNRNPL	sp|P14866|HNRPL_HUMAN Heterogeneous nuclear ribonucleoprotein L OS=Homo sapiens OX=9606 GN=HNRNPL PE=1 SV=2	1	24	24	23	53.3	64.132	1147000	1262700	1138100	1204100	1196300	1200500	1283800	1255900	1207700
P14868	DARS1	sp|P14868|SYDC_HUMAN Aspartate--tRNA ligase, cytoplasmic OS=Homo sapiens OX=9606 GN=DARS1 PE=1 SV=2	1	31	31	31	65.9	57.136	444460	435680	410330	389800	427100	396970	392550	393890	399430
P14923	JUP	sp|P14923|PLAK_HUMAN Junction plakoglobin OS=Homo sapiens OX=9606 GN=JUP PE=1 SV=3	1	5	2	2	9	81.744
P14927	UQCRB	sp|P14927|QCR7_HUMAN Cytochrome b-c1 complex subunit 7 OS=Homo sapiens OX=9606 GN=UQCRB PE=1 SV=2	1	4	4	4	43.2	13.53	389570	490750	402330	360120	340070	341880	342460	425930	400920
P15104	GLUL	sp|P15104|GLNA_HUMAN Glutamine synthetase OS=Homo sapiens OX=9606 GN=GLUL PE=1 SV=4	1	9	9	9	25.7	42.064	131730	135450	119550	260110	285780	239160	32423	29736	32175
P15121	AKR1B1	sp|P15121|ALDR_HUMAN Aldo-keto reductase family 1 member B1 OS=Homo sapiens OX=9606 GN=AKR1B1 PE=1 SV=3	1	17	17	17	57	35.853	3835400	4017300	3956200	3374500	3095200	3214400	2003400	2082400	2073500
P15144	ANPEP	sp|P15144|AMPN_HUMAN Aminopeptidase N OS=Homo sapiens OX=9606 GN=ANPEP PE=1 SV=4	1	38	38	38	39.3	109.54	1907500	1852600	1870800	1628600	1712700	1609500	1326900	1342400	1376300
P15151	PVR	sp|P15151|PVR_HUMAN Poliovirus receptor OS=Homo sapiens OX=9606 GN=PVR PE=1 SV=2	1	5	5	5	16.5	45.302	74202	67438	67566	86175	109660	93874	127970	133610	134400
P15153;P17081;Q9H4E5	RAC2	sp|P15153|RAC2_HUMAN Ras-related C3 botulinum toxin substrate 2 OS=Homo sapiens OX=9606 GN=RAC2 PE=1 SV=1	3	9	4	4	45.8	21.429	117390	91000	117310	129710	120460	131900	102280	103530	99153
P15170	GSPT1	sp|P15170|ERF3A_HUMAN Eukaryotic peptide chain release factor GTP-binding subunit ERF3A OS=Homo sapiens OX=9606 GN=GSPT1 PE=1 SV=1	1	21	21	9	43.1	55.755	403870	392070	401310	361680	375740	378400	382570	395290	379550
P15289	ARSA	sp|P15289|ARSA_HUMAN Arylsulfatase A OS=Homo sapiens OX=9606 GN=ARSA PE=1 SV=3	1	5	5	5	14.2	53.588	83492	67928	80750	83528	77308	67883	51028	78092	71047
P15291	B4GALT1	sp|P15291|B4GT1_HUMAN Beta-1,4-galactosyltransferase 1 OS=Homo sapiens OX=9606 GN=B4GALT1 PE=1 SV=5	1	2	2	2	12.3	43.92		33398	30499				28392
P15311	EZR	sp|P15311|EZRI_HUMAN Ezrin OS=Homo sapiens OX=9606 GN=EZR PE=1 SV=4	1	36	24	23	56.1	69.412	986420	1037000	963010	1008600	998280	965000	1201900	1238800	1199700
P15336	ATF2	sp|P15336|ATF2_HUMAN Cyclic AMP-dependent transcription factor ATF-2 OS=Homo sapiens OX=9606 GN=ATF2 PE=1 SV=4	1	2	1	1	5.1	54.537
P15374	UCHL3	sp|P15374|UCHL3_HUMAN Ubiquitin carboxyl-terminal hydrolase isozyme L3 OS=Homo sapiens OX=9606 GN=UCHL3 PE=1 SV=1	1	13	13	13	65.7	26.182	380110	349700	325100	326400	321520	309500	393800	376190	367470
P15407	FOSL1	sp|P15407|FOSL1_HUMAN Fos-related antigen 1 OS=Homo sapiens OX=9606 GN=FOSL1 PE=1 SV=1	1	3	3	3	16.2	29.413	31643		57585	74215	44179	72461	83652	98726	83080
P15408	FOSL2	sp|P15408|FOSL2_HUMAN Fos-related antigen 2 OS=Homo sapiens OX=9606 GN=FOSL2 PE=1 SV=1	1	4	4	4	16.3	35.193	102560	132130	94444	150550	154190	160640	115710	114020	97400
P15529	CD46	sp|P15529|MCP_HUMAN Membrane cofactor protein OS=Homo sapiens OX=9606 GN=CD46 PE=1 SV=3	1	4	4	4	7.4	43.747	67271		53506	49959	68189	54935	68434	55484	57545
P15531	NME1	sp|P15531|NDKA_HUMAN Nucleoside diphosphate kinase A OS=Homo sapiens OX=9606 GN=NME1 PE=1 SV=1	1	12	6	6	70.4	17.149	773440	1033500	1188000	1401200	1084300	1362000	1139500	1099600	1026000
P15559	NQO1	sp|P15559|NQO1_HUMAN NAD(P)H dehydrogenase [quinone] 1 OS=Homo sapiens OX=9606 GN=NQO1 PE=1 SV=1	1	3	3	3	15	30.867	43570	35233	43257	15440	15775	18692	32276	37658	32551
P15586	GNS	sp|P15586|GNS_HUMAN N-acetylglucosamine-6-sulfatase OS=Homo sapiens OX=9606 GN=GNS PE=1 SV=3	1	10	10	10	22.3	62.081	719360	628040	629790	474740	548710	479090	540020	495470	530660
P15735	PHKG2	sp|P15735|PHKG2_HUMAN Phosphorylase b kinase gamma catalytic chain, liver/testis isoform OS=Homo sapiens OX=9606 GN=PHKG2 PE=1 SV=1	1	1	1	1	3.4	46.442
P15848	ARSB	sp|P15848|ARSB_HUMAN Arylsulfatase B OS=Homo sapiens OX=9606 GN=ARSB PE=1 SV=1	1	6	6	6	16.1	59.687	124000	130230	108750	89841	95454	91496	134910	130910	144710
P15880	RPS2	sp|P15880|RS2_HUMAN 40S ribosomal protein S2 OS=Homo sapiens OX=9606 GN=RPS2 PE=1 SV=2	1	12	12	12	47.4	31.324	1820500	1820800	1813800	1703700	1721700	1481100	1622400	1489200	1832800
P15924	DSP	sp|P15924|DESP_HUMAN Desmoplakin OS=Homo sapiens OX=9606 GN=DSP PE=1 SV=3	1	14	14	14	5.2	331.77	51092	65489	41754	120330	163040	160930	61234	50093	49971
P15927	RPA2	sp|P15927|RFA2_HUMAN Replication protein A 32 kDa subunit OS=Homo sapiens OX=9606 GN=RPA2 PE=1 SV=1	1	7	7	7	37.8	29.247	268180	280080	242500	257980	243410	247640	262950	252950	246710
P15954	COX7C	sp|P15954|COX7C_HUMAN Cytochrome c oxidase subunit 7C, mitochondrial OS=Homo sapiens OX=9606 GN=COX7C PE=1 SV=1	1	2	2	2	28.6	7.2454
P16070	CD44	sp|P16070|CD44_HUMAN CD44 antigen OS=Homo sapiens OX=9606 GN=CD44 PE=1 SV=3	1	11	11	11	16.4	81.537	1828200	1883900	1881000	1466000	1603400	1477400	1588100	1758000	1491300
P16083	NQO2	sp|P16083|NQO2_HUMAN Ribosyldihydronicotinamide dehydrogenase [quinone] OS=Homo sapiens OX=9606 GN=NQO2 PE=1 SV=5	1	4	4	4	18.2	25.918	148540	150280	113160	117440	130160	114940	128960	140510	146310
P16104	H2AX	sp|P16104|H2AX_HUMAN Histone H2AX OS=Homo sapiens OX=9606 GN=H2AX PE=1 SV=2	1	7	3	2	44.8	15.144	158200	84086	568230	629040		475580	85412	316620	56494
P16152	CBR1	sp|P16152|CBR1_HUMAN Carbonyl reductase [NADPH] 1 OS=Homo sapiens OX=9606 GN=CBR1 PE=1 SV=3	1	13	13	11	65	30.375	1036100	991240	991250	987490	1013400	988980	859570	895720	911070
P16219	ACADS	sp|P16219|ACADS_HUMAN Short-chain specific acyl-CoA dehydrogenase, mitochondrial OS=Homo sapiens OX=9606 GN=ACADS PE=1 SV=1	1	6	6	6	21.4	44.297	51121	66698	55476	40216	59333	52337	60224	23343	46636
P16220;P18846	CREB1	sp|P16220|CREB1_HUMAN Cyclic AMP-responsive element-binding protein 1 OS=Homo sapiens OX=9606 GN=CREB1 PE=1 SV=3	2	4	4	4	15.6	35.136	80724	80660	71300	71904	73486	73739	84991	81171	79443
P16278;Q6UWU2	GLB1	sp|P16278|BGAL_HUMAN Beta-galactosidase OS=Homo sapiens OX=9606 GN=GLB1 PE=1 SV=2	2	11	11	11	19.5	76.074	250280	200800	262590	265410	266240	243950	289870	253430	290820
P16298	PPP3CB	sp|P16298|PP2BB_HUMAN Serine/threonine-protein phosphatase 2B catalytic subunit beta isoform OS=Homo sapiens OX=9606 GN=PPP3CB PE=1 SV=2	1	8	4	4	17.9	59.024	61348	58861	52604	45085	55351	49021	39874	37036	39588
P16333	NCK1	sp|P16333|NCK1_HUMAN Cytoplasmic protein NCK1 OS=Homo sapiens OX=9606 GN=NCK1 PE=1 SV=1	1	9	9	8	28.1	42.864	109310	102350	105900	105100	108040	97385	83350	89478	97216
P16383	GCFC2	sp|P16383|GCFC2_HUMAN Intron Large complex component GCFC2 OS=Homo sapiens OX=9606 GN=GCFC2 PE=1 SV=2	1	2	2	2	4.1	89.384							61000	21800
P16401	H1-5	sp|P16401|H15_HUMAN Histone H1.5 OS=Homo sapiens OX=9606 GN=H1-5 PE=1 SV=3	1	9	9	8	24.8	22.58	5623500	4435800	4755300	4813700	5698300	5311200	5968500	5240400	4382300
P16402	H1-3	sp|P16402|H13_HUMAN Histone H1.3 OS=Homo sapiens OX=9606 GN=H1-3 PE=1 SV=2	1	9	2	2	28.5	22.35	1451500	1382400	1458300	1409500	1776700	1623000	1836900	1757300	1297900
P16403	H1-2	sp|P16403|H12_HUMAN Histone H1.2 OS=Homo sapiens OX=9606 GN=H1-2 PE=1 SV=2	1	9	9	2	29.6	21.364	7916700	6231000	6195000	6808500	7625200	6766400	8165100	7546100	7320900
P16435	POR	sp|P16435|NCPR_HUMAN NADPH--cytochrome P450 reductase OS=Homo sapiens OX=9606 GN=POR PE=1 SV=2	1	22	22	22	42.8	76.689	185900	161580	184490	180140	181500	193100	221620	231100	231570
P16455	MGMT	sp|P16455|MGMT_HUMAN Methylated-DNA--protein-cysteine methyltransferase OS=Homo sapiens OX=9606 GN=MGMT PE=1 SV=1	1	4	4	4	30.4	21.646	89353	106880	108720	100440	96140	89874	75098	78782	71944
P16591	FER	sp|P16591|FER_HUMAN Tyrosine-protein kinase Fer OS=Homo sapiens OX=9606 GN=FER PE=1 SV=2	1	3	3	3	3.8	94.637			501450	460820		388250	333540	406180
P16615;O14983;Q93084	ATP2A2	sp|P16615|AT2A2_HUMAN Sarcoplasmic/endoplasmic reticulum calcium ATPase 2 OS=Homo sapiens OX=9606 GN=ATP2A2 PE=1 SV=1	3	39	39	39	40.6	114.76	1668600	1654100	1525700	1532300	1632000	1658700	1814100	1858600	1796400
P16930	FAH	sp|P16930|FAAA_HUMAN Fumarylacetoacetase OS=Homo sapiens OX=9606 GN=FAH PE=1 SV=2	1	8	8	8	22	46.374	69686	60454	65604	52486	55758	61774	59975	56812	59963
P16949;Q9H169;Q9NZ72;REV__P36956	STMN1	sp|P16949|STMN1_HUMAN Stathmin OS=Homo sapiens OX=9606 GN=STMN1 PE=1 SV=3	4	18	18	14	65.1	17.302	3500600	3013900	2698200	3159000	3512300	3179400	2750900	2906200	2603800
P16989;Q9Y2T7	YBX3	sp|P16989|YBOX3_HUMAN Y-box-binding protein 3 OS=Homo sapiens OX=9606 GN=YBX3 PE=1 SV=4	2	13	13	10	64	40.089	1453300	1512300	1245200	1035700	1074700	1072000	1317100	1381600	1215600
P17026;Q9NYW8;Q86WZ6;Q7Z7L9;Q86T29	ZNF22	sp|P17026|ZNF22_HUMAN Zinc finger protein 22 OS=Homo sapiens OX=9606 GN=ZNF22 PE=1 SV=3	5	6	6	6	33	25.915	34588	35699	27991	31259	34174	30444	32315	36072	34418
P17028	ZNF24	sp|P17028|ZNF24_HUMAN Zinc finger protein 24 OS=Homo sapiens OX=9606 GN=ZNF24 PE=1 SV=4	1	1	1	1	3.5	42.155
P17050	NAGA	sp|P17050|NAGAB_HUMAN Alpha-N-acetylgalactosaminidase OS=Homo sapiens OX=9606 GN=NAGA PE=1 SV=2	1	5	5	5	14.8	46.564	121040	124410	133380	111930	131340	111850	144290	141460	150630
P17066;P48741	HSPA6	sp|P17066|HSP76_HUMAN Heat shock 70 kDa protein 6 OS=Homo sapiens OX=9606 GN=HSPA6 PE=1 SV=2	2	11	1	1	15.7	71.027
P17096	HMGA1	sp|P17096|HMGA1_HUMAN High mobility group protein HMG-I/HMG-Y OS=Homo sapiens OX=9606 GN=HMGA1 PE=1 SV=3	1	5	5	5	51.4	11.676	854900	1163900	913460	826260	996480	842500	1431800	1327200	1117700
P17152	TMEM11	sp|P17152|TMM11_HUMAN Transmembrane protein 11, mitochondrial OS=Homo sapiens OX=9606 GN=TMEM11 PE=1 SV=1	1	2	2	2	13	21.541	59166	57059	62245	63283	61709	58570	58390	65346	67968
P17174	GOT1	sp|P17174|AATC_HUMAN Aspartate aminotransferase, cytoplasmic OS=Homo sapiens OX=9606 GN=GOT1 PE=1 SV=3	1	15	15	15	50.1	46.247	344620	355590	343620	370470	396620	362920	478580	433670	496430
P17252;P05771	PRKCA; PRKCB	sp|P17252|KPCA_HUMAN Protein kinase C alpha type OS=Homo sapiens OX=9606 GN=PRKCA PE=1 SV=4;sp|P05771|KPCB_HUMAN Protein kinase C beta type OS=Homo sapiens OX=9606 GN=PRKCB PE=1 SV=4	2	15	15	13	31	76.749	163080	175950	154240	158370	174640	160100	154000	153830	156930
P17275	JUNB	sp|P17275|JUNB_HUMAN Transcription factor JunB OS=Homo sapiens OX=9606 GN=JUNB PE=1 SV=1	1	5	5	5	27.4	35.879	76991	88784	68196	84615	85232	78314	135300	130320	114330
P17301	ITGA2	sp|P17301|ITA2_HUMAN Integrin alpha-2 OS=Homo sapiens OX=9606 GN=ITGA2 PE=1 SV=2	1	20	20	20	22.4	129.29	117950	115810	113910	113190	126490	121110	158830	158550	153340
P17302	GJA1	sp|P17302|CXA1_HUMAN Gap junction alpha-1 protein OS=Homo sapiens OX=9606 GN=GJA1 PE=1 SV=2	1	6	6	6	22.3	43.008	134370	113130	102240	111030	134600	110650	53227	47600	43894
P17480	UBTF	sp|P17480|UBF1_HUMAN Nucleolar transcription factor 1 OS=Homo sapiens OX=9606 GN=UBTF PE=1 SV=1	1	17	17	17	27.1	89.405	166640	192510	163190	130820	132780	117470	159010	136700	165770
P17535	JUND	sp|P17535|JUND_HUMAN Transcription factor JunD OS=Homo sapiens OX=9606 GN=JUND PE=1 SV=3	1	4	4	4	18.7	35.173	59678	52512	42154	46954	51693	51221	50415	44854	49326
P17544	ATF7	sp|P17544|ATF7_HUMAN Cyclic AMP-dependent transcription factor ATF-7 OS=Homo sapiens OX=9606 GN=ATF7 PE=1 SV=3	1	2	2	1	6	51.756	32624	32475	33097	35312	34189	30488	34969	37414	37003
P17568	NDUFB7	sp|P17568|NDUB7_HUMAN NADH dehydrogenase [ubiquinone] 1 beta subcomplex subunit 7 OS=Homo sapiens OX=9606 GN=NDUFB7 PE=1 SV=4	1	3	3	3	24.8	16.402	196600	207960	150230	120450	159480	129620	243870	196280	188770
P17612	PRKACA	sp|P17612|KAPCA_HUMAN cAMP-dependent protein kinase catalytic subunit alpha OS=Homo sapiens OX=9606 GN=PRKACA PE=1 SV=2	1	13	13	5	34.8	40.589	386240	465390	415540	440110	435520	478630	408880	392490	395670
P17655	CAPN2	sp|P17655|CAN2_HUMAN Calpain-2 catalytic subunit OS=Homo sapiens OX=9606 GN=CAPN2 PE=1 SV=6	1	25	25	25	47.9	79.994	934710	998030	918520	822640	850820	796060	821530	772800	793490
P17676	CEBPB	sp|P17676|CEBPB_HUMAN CCAAT/enhancer-binding protein beta OS=Homo sapiens OX=9606 GN=CEBPB PE=1 SV=2	1	4	4	4	17.1	36.105	118900	90112	99995	142520	148420	129870	127180	126470	122590
P17677	GAP43	sp|P17677|NEUM_HUMAN Neuromodulin OS=Homo sapiens OX=9606 GN=GAP43 PE=1 SV=1	1	2	2	2	14.7	24.802	6631.4	11707		11268	13374
P17693	HLA-G	sp|P17693|HLAG_HUMAN HLA class I histocompatibility antigen, alpha chain G OS=Homo sapiens OX=9606 GN=HLA-G PE=1 SV=1	1	3	1	1	9.5	38.224
P17706	PTPN2	sp|P17706|PTN2_HUMAN Tyrosine-protein phosphatase non-receptor type 2 OS=Homo sapiens OX=9606 GN=PTPN2 PE=1 SV=2	1	9	9	9	30.8	48.473	79597	112450	65482	88716	75663	65761	70145	79812	79713
P17812	CTPS1	sp|P17812|PYRG1_HUMAN CTP synthase 1 OS=Homo sapiens OX=9606 GN=CTPS1 PE=1 SV=2	1	24	24	22	47.2	66.69	544590	524010	510810	538440	610540	591800	611690	618400	604710
P17813	ENG	sp|P17813|EGLN_HUMAN Endoglin OS=Homo sapiens OX=9606 GN=ENG PE=1 SV=2	1	7	7	7	14.1	70.577	241170	237160	205260	195090	205640	176120	143180	149940	134580
P17844	DDX5	sp|P17844|DDX5_HUMAN Probable ATP-dependent RNA helicase DDX5 OS=Homo sapiens OX=9606 GN=DDX5 PE=1 SV=1	1	32	32	24	53.6	69.147	2380400	2157400	2176000	1733500	1842000	1705600	2055400	2024200	2218000
P17858	PFKL	sp|P17858|PFKAL_HUMAN ATP-dependent 6-phosphofructokinase, liver type OS=Homo sapiens OX=9606 GN=PFKL PE=1 SV=6	1	17	14	14	25.8	85.018	346460	351610	351590	327520	347190	328560	302690	317390	301440
P17900	GM2A	sp|P17900|SAP3_HUMAN Ganglioside GM2 activator OS=Homo sapiens OX=9606 GN=GM2A PE=1 SV=4	1	4	4	4	24.9	20.838	127430		118180		93273	98598	99103	93426	104690
P17927;Q2VPA4	CR1; CR1L	sp|P17927|CR1_HUMAN Complement receptor type 1 OS=Homo sapiens OX=9606 GN=CR1 PE=1 SV=3;sp|Q2VPA4|CR1L_HUMAN Complement component receptor 1-like protein OS=Homo sapiens OX=9606 GN=CR1L PE=1 SV=3	2	2	2	2	2.7	223.66
P17931	LGALS3	sp|P17931|LEG3_HUMAN Galectin-3 OS=Homo sapiens OX=9606 GN=LGALS3 PE=1 SV=5	1	10	10	10	37.2	26.152	813550	766860	720260	589720	642620	576180	454370	439270	404290
P17980	PSMC3	sp|P17980|PRS6A_HUMAN 26S proteasome regulatory subunit 6A OS=Homo sapiens OX=9606 GN=PSMC3 PE=1 SV=3	1	25	25	25	68.6	49.203	892400	849860	787750	864820	825300	877690	865720	917150	876610
P17987	TCP1	sp|P17987|TCPA_HUMAN T-complex protein 1 subunit alpha OS=Homo sapiens OX=9606 GN=TCP1 PE=1 SV=1	1	27	27	27	59.4	60.343	1299100	1347000	1173300	1157700	1231300	1192600	1301200	1313500	1299600
P18031	PTPN1	sp|P18031|PTN1_HUMAN Tyrosine-protein phosphatase non-receptor type 1 OS=Homo sapiens OX=9606 GN=PTPN1 PE=1 SV=1	1	19	19	19	57.9	49.966	428860	407540	364560	349870	374260	349480	455300	432380	424010
P18074	ERCC2	sp|P18074|ERCC2_HUMAN General transcription and DNA repair factor IIH helicase subunit XPD OS=Homo sapiens OX=9606 GN=ERCC2 PE=1 SV=1	1	8	8	8	12.6	86.908	43798	49532	38368	37113	36223	26881	40160	38281	36979
P18077	RPL35A	sp|P18077|RL35A_HUMAN 60S ribosomal protein L35a OS=Homo sapiens OX=9606 GN=RPL35A PE=1 SV=2	1	5	5	5	40.9	12.538	1668600	1424100	1484200	1377500	1398900	2059900	1554200	1371500	1460700
P18084	ITGB5	sp|P18084|ITB5_HUMAN Integrin beta-5 OS=Homo sapiens OX=9606 GN=ITGB5 PE=1 SV=1	1	14	14	14	24.4	88.053	108160	106210	84828	102040	114360	92201	104000	109410	106170
P18085	ARF4	sp|P18085|ARF4_HUMAN ADP-ribosylation factor 4 OS=Homo sapiens OX=9606 GN=ARF4 PE=1 SV=3	1	9	5	5	60.6	20.511	451080	1006900	1731700	2226400	1714100	2086200	1514600	1428000	1577600
P18124	RPL7	sp|P18124|RL7_HUMAN 60S ribosomal protein L7 OS=Homo sapiens OX=9606 GN=RPL7 PE=1 SV=1	1	20	20	20	56.9	29.225	1855600	1760200	1652000	1641500	1600800	1577300	1840100	1538600	1629900
P18206	VCL	sp|P18206|VINC_HUMAN Vinculin OS=Homo sapiens OX=9606 GN=VCL PE=1 SV=4	1	61	61	61	56.4	123.8	1973100	2007600	1741700	1881600	1962700	1910500	1480800	1447500	1440600
P18433	PTPRA	sp|P18433|PTPRA_HUMAN Receptor-type tyrosine-protein phosphatase alpha OS=Homo sapiens OX=9606 GN=PTPRA PE=1 SV=3	1	6	6	6	11.1	90.718	56006	35857	39457	25061	35703	35574	51586	47265	50140
P18440	NAT1	sp|P18440|ARY1_HUMAN Arylamine N-acetyltransferase 1 OS=Homo sapiens OX=9606 GN=NAT1 PE=1 SV=2	1	5	5	5	23.4	33.898			7516.8	6326.3
P18564	ITGB6	sp|P18564|ITB6_HUMAN Integrin beta-6 OS=Homo sapiens OX=9606 GN=ITGB6 PE=1 SV=2	1	2	2	2	2.2	85.935
P18583	SON	sp|P18583|SON_HUMAN Protein SON OS=Homo sapiens OX=9606 GN=SON PE=1 SV=4	1	21	21	21	11.9	263.83	122750	115520	104880	111270	113090	97633	109200	127970	122810
P18615	NELFE	sp|P18615|NELFE_HUMAN Negative elongation factor E OS=Homo sapiens OX=9606 GN=NELFE PE=1 SV=3	1	10	10	10	41.8	43.239	131860	141770	128270	109520	98990	85429	139580	168680	142540
P18621	RPL17	sp|P18621|RL17_HUMAN 60S ribosomal protein L17 OS=Homo sapiens OX=9606 GN=RPL17 PE=1 SV=3	1	8	8	8	38	21.397	1224000	1019900	1263500	1324700	1184300	1233200	1101000	1385100	1297700
P18669;P15259;Q8N0Y7	PGAM1	sp|P18669|PGAM1_HUMAN Phosphoglycerate mutase 1 OS=Homo sapiens OX=9606 GN=PGAM1 PE=1 SV=2	3	19	19	19	60.6	28.804	3198800	3466500	2931200	3371900	3424500	3060300	2811000	2923700	2832900
P18754	RCC1	sp|P18754|RCC1_HUMAN Regulator of chromosome condensation OS=Homo sapiens OX=9606 GN=RCC1 PE=1 SV=1	1	15	15	15	59.9	44.969	457770	548740	488770	556980	573060	505960	562230	557760	550660
P18827	SDC1	sp|P18827|SDC1_HUMAN Syndecan-1 OS=Homo sapiens OX=9606 GN=SDC1 PE=1 SV=3	1	2	2	2	10.3	32.461				27785	37239		21507	21442
P18858	LIG1	sp|P18858|DNLI1_HUMAN DNA ligase 1 OS=Homo sapiens OX=9606 GN=LIG1 PE=1 SV=1	1	17	17	17	24.9	101.73	122780	142420	114780	93368	88566	96483	91056	107490	89643
P18859	ATP5PF	sp|P18859|ATP5J_HUMAN ATP synthase-coupling factor 6, mitochondrial OS=Homo sapiens OX=9606 GN=ATP5PF PE=1 SV=1	1	4	4	4	45.4	12.587	702970	797250	624540	624530	635320	534360	663580	624700	616500
P18887	XRCC1	sp|P18887|XRCC1_HUMAN DNA repair protein XRCC1 OS=Homo sapiens OX=9606 GN=XRCC1 PE=1 SV=3	1	8	8	8	19.1	69.497	92155	103450	81134	81018	97036	78813	86139	81781	77129
P19021	PAM	sp|P19021|AMD_HUMAN Peptidyl-glycine alpha-amidating monooxygenase OS=Homo sapiens OX=9606 GN=PAM PE=1 SV=2	1	3	3	3	3.6	108.33	17117				7633.9
P19022;P55283	CDH2	sp|P19022|CADH2_HUMAN Cadherin-2 OS=Homo sapiens OX=9606 GN=CDH2 PE=1 SV=4	2	6	6	6	9.4	99.808	152430	137730	144030	154680	176310	159100	218840	223820	202570
P19174	PLCG1	sp|P19174|PLCG1_HUMAN 1-phosphatidylinositol 4,5-bisphosphate phosphodiesterase gamma-1 OS=Homo sapiens OX=9606 GN=PLCG1 PE=1 SV=1	1	17	17	17	18	148.53	166190	159170	129930	124180	148850	139840	137440	132030	121670
P19256	CD58	sp|P19256|LFA3_HUMAN Lymphocyte function-associated antigen 3 OS=Homo sapiens OX=9606 GN=CD58 PE=1 SV=1	1	3	3	3	13.2	28.147	64312	60325	64545	72312	59528	84636	69035	65806	98766
P19338	NCL	sp|P19338|NUCL_HUMAN Nucleolin OS=Homo sapiens OX=9606 GN=NCL PE=1 SV=3	1	33	33	33	37	76.613	2122400	1915200	1992000	2045600	1930500	2186100	1886000	2083500	1884500
P19367;P52790	HK1	sp|P19367|HXK1_HUMAN Hexokinase-1 OS=Homo sapiens OX=9606 GN=HK1 PE=1 SV=3	2	31	31	26	38.9	102.48	423170	420090	459260	464510	471980	503450	535160	550580	549810
P19387	POLR2C	sp|P19387|RPB3_HUMAN DNA-directed RNA polymerase II subunit RPB3 OS=Homo sapiens OX=9606 GN=POLR2C PE=1 SV=2	1	7	7	7	37.5	31.441	133230	146340	144390	109340	103510	69318	139300	159510	144080
P19388	POLR2E	sp|P19388|RPAB1_HUMAN DNA-directed RNA polymerases I, II, and III subunit RPABC1 OS=Homo sapiens OX=9606 GN=POLR2E PE=1 SV=4	1	5	5	5	23.8	24.551	154950	130930	118800	105290	103800	117900	139010	123050	143660
P19404	NDUFV2	sp|P19404|NDUV2_HUMAN NADH dehydrogenase [ubiquinone] flavoprotein 2, mitochondrial OS=Homo sapiens OX=9606 GN=NDUFV2 PE=1 SV=2	1	5	5	5	24.5	27.391	220410	252460	174480	129420	168180	149250	255640	253990	213440
P19447	ERCC3	sp|P19447|ERCC3_HUMAN General transcription and DNA repair factor IIH helicase subunit XPB OS=Homo sapiens OX=9606 GN=ERCC3 PE=1 SV=1	1	8	8	8	11.5	89.277	74010	59991	68491	74234	50914	60953	71326	69423	71961
P19474	TRIM21	sp|P19474|RO52_HUMAN E3 ubiquitin-protein ligase TRIM21 OS=Homo sapiens OX=9606 GN=TRIM21 PE=1 SV=1	1	4	4	4	10.3	54.169	49788	47976	37202	38826		33814	21809
P19525	EIF2AK2	sp|P19525|E2AK2_HUMAN Interferon-induced, double-stranded RNA-activated protein kinase OS=Homo sapiens OX=9606 GN=EIF2AK2 PE=1 SV=2	1	15	15	15	28.1	62.094	302930	292800	264420	269680	299040	282160	281670	271960	252570
P19623	SRM	sp|P19623|SPEE_HUMAN Spermidine synthase OS=Homo sapiens OX=9606 GN=SRM PE=1 SV=1	1	11	11	11	51	33.824	368230	533230	560320	756730	535290	636020	469670	593820	574620
P19634	SLC9A1	sp|P19634|SL9A1_HUMAN Sodium/hydrogen exchanger 1 OS=Homo sapiens OX=9606 GN=SLC9A1 PE=1 SV=2	1	6	6	6	8.1	90.762	46318	59599	51204	72276	84395	74336	95812	98115	91443
P19784	CSNK2A2	sp|P19784|CSK22_HUMAN Casein kinase II subunit alpha OS=Homo sapiens OX=9606 GN=CSNK2A2 PE=1 SV=1	1	14	14	14	48.9	41.213	150490	160430	194540	196370	179860	173210	235340	247610	254390
P19838	NFKB1	sp|P19838|NFKB1_HUMAN Nuclear factor NF-kappa-B p105 subunit OS=Homo sapiens OX=9606 GN=NFKB1 PE=1 SV=2	1	13	13	13	19.5	105.35	1295100	1241800	1100400	1043700	1164400	1012600	1131400	1139400	926620
P19971	TYMP	sp|P19971|TYPH_HUMAN Thymidine phosphorylase OS=Homo sapiens OX=9606 GN=TYMP PE=1 SV=2	1	5	5	5	15.8	49.955	51126	91375	47311	61716	59946	41095	28460		15076
P20020;Q01814;Q16720	ATP2B1	sp|P20020|AT2B1_HUMAN Plasma membrane calcium-transporting ATPase 1 OS=Homo sapiens OX=9606 GN=ATP2B1 PE=1 SV=4	3	25	25	16	28.1	134.68	315880	288310	265650	232250	260430	247450	248100	246460	229400
P20042	EIF2S2	sp|P20042|IF2B_HUMAN Eukaryotic translation initiation factor 2 subunit 2 OS=Homo sapiens OX=9606 GN=EIF2S2 PE=1 SV=2	1	16	16	16	48.6	38.388	449370	447000	398480	396180	435650	406060	456240	466840	468480
P20073	ANXA7	sp|P20073|ANXA7_HUMAN Annexin A7 OS=Homo sapiens OX=9606 GN=ANXA7 PE=1 SV=3	1	17	17	17	34	52.739	439720	433250	423370	446490	449940	425870	452900	456660	459360
P20226	TBP	sp|P20226|TBP_HUMAN TATA-box-binding protein OS=Homo sapiens OX=9606 GN=TBP PE=1 SV=2	1	1	1	1	4.4	37.698
P20248	CCNA2	sp|P20248|CCNA2_HUMAN Cyclin-A2 OS=Homo sapiens OX=9606 GN=CCNA2 PE=1 SV=2	1	3	3	3	6	48.55	15619	19487		16772	18509	16086	18880		22251
P20290	BTF3	sp|P20290|BTF3_HUMAN Transcription factor BTF3 OS=Homo sapiens OX=9606 GN=BTF3 PE=1 SV=1	1	10	10	10	68	22.168	874640	852630	795910	600190	562990	567450	582240	672810	638990
P20336	RAB3A	sp|P20336|RAB3A_HUMAN Ras-related protein Rab-3A OS=Homo sapiens OX=9606 GN=RAB3A PE=1 SV=1	1	3	2	2	22.7	24.984	180180	203490		68552	227880	165860	117220		146310
P20337	RAB3B	sp|P20337|RAB3B_HUMAN Ras-related protein Rab-3B OS=Homo sapiens OX=9606 GN=RAB3B PE=1 SV=2	1	4	4	4	29.7	24.758	191730	185530	146850	181250	189750	188980	111400	114010	107380
P20338	RAB4A	sp|P20338|RAB4A_HUMAN Ras-related protein Rab-4A OS=Homo sapiens OX=9606 GN=RAB4A PE=1 SV=3	1	4	4	3	23.4	24.389	72791	91547	62113	94027	117970	68787	117930	162000	128900
P20339	RAB5A	sp|P20339|RAB5A_HUMAN Ras-related protein Rab-5A OS=Homo sapiens OX=9606 GN=RAB5A PE=1 SV=2	1	9	7	7	67	23.658	310620	288630	288630	335620	345010	302240	313940	279250	309900
P20340;Q14964	RAB6A	sp|P20340|RAB6A_HUMAN Ras-related protein Rab-6A OS=Homo sapiens OX=9606 GN=RAB6A PE=1 SV=3	2	9	9	4	46.6	23.593	2231300	1843400	2001200	2154300	2287900	2006000	1845800	2041000	2144600
P20585	MSH3	sp|P20585|MSH3_HUMAN DNA mismatch repair protein Msh3 OS=Homo sapiens OX=9606 GN=MSH3 PE=1 SV=4	1	7	7	7	9.1	127.41	31397	39523	39670	38671	31792	31881	44679	44652	53637
P20591;P20592	MX1	sp|P20591|MX1_HUMAN Interferon-induced GTP-binding protein Mx1 OS=Homo sapiens OX=9606 GN=MX1 PE=1 SV=4	2	10	10	10	22.2	75.519	28572	35688	29411	44819	50667	42415	27018	30971	30653
P20594	NPR2	sp|P20594|ANPRB_HUMAN Atrial natriuretic peptide receptor 2 OS=Homo sapiens OX=9606 GN=NPR2 PE=1 SV=1	1	1	1	1	2.1	117.02
P20618	PSMB1	sp|P20618|PSB1_HUMAN Proteasome subunit beta type-1 OS=Homo sapiens OX=9606 GN=PSMB1 PE=1 SV=2	1	7	7	7	43.2	26.489	732390	728980	629750	636990	726780	628950	708640	638190	614420
P20645	M6PR	sp|P20645|MPRD_HUMAN Cation-dependent mannose-6-phosphate receptor OS=Homo sapiens OX=9606 GN=M6PR PE=1 SV=1	1	5	5	5	26	30.993	261690	313930	274460	244320	240800	236870	307040	354930	290890
P20674	COX5A	sp|P20674|COX5A_HUMAN Cytochrome c oxidase subunit 5A, mitochondrial OS=Homo sapiens OX=9606 GN=COX5A PE=1 SV=2	1	7	7	7	33.3	16.762	1144400	745330	959080	1008800	1002200	1200700	952420	1000800	1117800
P20700	LMNB1	sp|P20700|LMNB1_HUMAN Lamin-B1 OS=Homo sapiens OX=9606 GN=LMNB1 PE=1 SV=2	1	39	37	36	64.8	66.408	963370	1002400	866920	922000	980560	945830	985930	1003400	954680
P20810	CAST	sp|P20810|ICAL_HUMAN Calpastatin OS=Homo sapiens OX=9606 GN=CAST PE=1 SV=4	1	26	26	26	45.9	76.572	587090	656340	518030	499120	519050	477630	523910	535820	473940
P20839	IMPDH1	sp|P20839|IMDH1_HUMAN Inosine-5-monophosphate dehydrogenase 1 OS=Homo sapiens OX=9606 GN=IMPDH1 PE=1 SV=2	1	7	7	7	16.7	55.405	63730	61348	56127	73429	73676	75891	54082	46365	50599
P20908	COL5A1	sp|P20908|CO5A1_HUMAN Collagen alpha-1(V) chain OS=Homo sapiens OX=9606 GN=COL5A1 PE=1 SV=3	1	6	6	6	5.6	183.56	38778	26036	42062	60712	40652	35794		18389
P20933	AGA	sp|P20933|ASPG_HUMAN N(4)-(beta-N-acetylglucosaminyl)-L-asparaginase OS=Homo sapiens OX=9606 GN=AGA PE=1 SV=2	1	4	4	4	20.8	37.208		153020	117880		84067		102860	140420	113250
P20936	RASA1	sp|P20936|RASA1_HUMAN Ras GTPase-activating protein 1 OS=Homo sapiens OX=9606 GN=RASA1 PE=1 SV=1	1	20	20	19	27	116.4	136400	143070	152490	195260	176300	189160	147280	154250	150960
P20962	PTMS	sp|P20962|PTMS_HUMAN Parathymosin OS=Homo sapiens OX=9606 GN=PTMS PE=1 SV=2	1	5	5	5	26.5	11.53	1822300	1870900	1642000	1951700	1837000	2083200	1887800	1902200	1750500
P21127;Q9UQ88	CDK11B; CDK11A	sp|P21127|CD11B_HUMAN Cyclin-dependent kinase 11B OS=Homo sapiens OX=9606 GN=CDK11B PE=1 SV=4;sp|Q9UQ88|CD11A_HUMAN Cyclin-dependent kinase 11A OS=Homo sapiens OX=9606 GN=CDK11A PE=1 SV=4	2	11	11	11	14.3	92.619	129870	106710	122440	111200	115730	114600	154850	148510	150240
P21266	GSTM3	sp|P21266|GSTM3_HUMAN Glutathione S-transferase Mu 3 OS=Homo sapiens OX=9606 GN=GSTM3 PE=1 SV=3	1	15	15	15	59.6	26.559	313130	366570	393540	473370	443830	476190	437550	417890	436830
P21281;P15313	ATP6V1B2	sp|P21281|VATB2_HUMAN V-type proton ATPase subunit B, brain isoform OS=Homo sapiens OX=9606 GN=ATP6V1B2 PE=1 SV=3	2	21	21	21	53.4	56.5	513030	551510	505670	484140	533590	487260	482930	556830	490190
P21283;Q8NEY4	ATP6V1C1	sp|P21283|VATC1_HUMAN V-type proton ATPase subunit C 1 OS=Homo sapiens OX=9606 GN=ATP6V1C1 PE=1 SV=4	2	15	15	15	41.9	43.941	191880	205100	172450	162580	171630	174410	186140	142770	173950
P21291	CSRP1	sp|P21291|CSRP1_HUMAN Cysteine and glycine-rich protein 1 OS=Homo sapiens OX=9606 GN=CSRP1 PE=1 SV=3	1	10	10	10	64.8	20.567	734290	801900	678200	905580	918530	880760	756960	739270	657070
P21333	FLNA	sp|P21333|FLNA_HUMAN Filamin-A OS=Homo sapiens OX=9606 GN=FLNA PE=1 SV=4	1	135	135	124	68	280.74	3962100	3995700	3570800	3959800	4193500	4003500	3520100	3426000	3254600
P21359	NF1	sp|P21359|NF1_HUMAN Neurofibromin OS=Homo sapiens OX=9606 GN=NF1 PE=1 SV=2	1	22	22	22	9.9	319.37	124940	119080	97470	95280	109630	104610	86673	77985	81733
P21399	ACO1	sp|P21399|ACOHC_HUMAN Cytoplasmic aconitate hydratase OS=Homo sapiens OX=9606 GN=ACO1 PE=1 SV=3	1	30	30	30	44.8	98.398	243150	242600	262680	258610	263860	251470	194880	188360	201720
P21589	NT5E	sp|P21589|5NTD_HUMAN 5-nucleotidase OS=Homo sapiens OX=9606 GN=NT5E PE=1 SV=1	1	24	24	24	52.6	63.367	1029600	935370	863170	829290	915240	808650	888780	880480	846240
P21796	VDAC1	sp|P21796|VDAC1_HUMAN Voltage-dependent anion-selective channel protein 1 OS=Homo sapiens OX=9606 GN=VDAC1 PE=1 SV=2	1	18	18	18	72.4	30.772	1800900	2066900	2059000	1907400	1814400	1817400	1840300	1832200	1963800
P21810	BGN	sp|P21810|PGS1_HUMAN Biglycan OS=Homo sapiens OX=9606 GN=BGN PE=1 SV=2	1	4	4	4	15.8	41.654	34536	32864	31677	39113	38177		21443	25545	25785
P21912	SDHB	sp|P21912|SDHB_HUMAN Succinate dehydrogenase [ubiquinone] iron-sulfur subunit, mitochondrial OS=Homo sapiens OX=9606 GN=SDHB PE=1 SV=3	1	11	11	11	47.5	31.629	302160	372670	306050	281160	361200	317350	347400	331910	345950
P21926	CD9	sp|P21926|CD9_HUMAN CD9 antigen OS=Homo sapiens OX=9606 GN=CD9 PE=1 SV=4	1	1	1	1	4.4	25.416
P21953	BCKDHB	sp|P21953|ODBB_HUMAN 2-oxoisovalerate dehydrogenase subunit beta, mitochondrial OS=Homo sapiens OX=9606 GN=BCKDHB PE=1 SV=2	1	4	4	4	13.5	43.122	67996	74856	68094	61519		59594	60436	80571	74388
P21964	COMT	sp|P21964|COMT_HUMAN Catechol O-methyltransferase OS=Homo sapiens OX=9606 GN=COMT PE=1 SV=2	1	12	12	12	53.1	30.037	159870	184220	300830	325070	242010	314540	212320	314370	295280
P21980;P49221	TGM2	sp|P21980|TGM2_HUMAN Protein-glutamine gamma-glutamyltransferase 2 OS=Homo sapiens OX=9606 GN=TGM2 PE=1 SV=2	2	19	19	19	33.3	77.328	166610	164000	176290	210940	215470	210480	114490	120090	107600
P22033	MMUT	sp|P22033|MUTA_HUMAN Methylmalonyl-CoA mutase, mitochondrial OS=Homo sapiens OX=9606 GN=MMUT PE=1 SV=4	1	17	17	17	37.3	83.134	148490	133760	150820	149050	146620	146940	155250	164550	162430
P22059	OSBP	sp|P22059|OSBP1_HUMAN Oxysterol-binding protein 1 OS=Homo sapiens OX=9606 GN=OSBP PE=1 SV=1	1	17	17	17	27.5	89.42	138740	153580	156640	181630	171610	183670	146950	160820	150030
P22061	PCMT1	sp|P22061|PIMT_HUMAN Protein-L-isoaspartate(D-aspartate) O-methyltransferase OS=Homo sapiens OX=9606 GN=PCMT1 PE=1 SV=4	1	8	8	8	50.2	24.636	615380	600320	802360	1001700	933600	894660	728960	948340	885600
P22087	FBL	sp|P22087|FBRL_HUMAN rRNA 2-O-methyltransferase fibrillarin OS=Homo sapiens OX=9606 GN=FBL PE=1 SV=2	1	14	14	12	44.9	33.784	520090	411730	506540	451440	476070	466930	538120	603210	586290
P22090	RPS4Y1	sp|P22090|RS4Y1_HUMAN 40S ribosomal protein S4, Y isoform 1 OS=Homo sapiens OX=9606 GN=RPS4Y1 PE=1 SV=2	1	6	1	1	19.4	29.455
P22102	GART	sp|P22102|PUR2_HUMAN Trifunctional purine biosynthetic protein adenosine-3 OS=Homo sapiens OX=9606 GN=GART PE=1 SV=1	1	31	31	31	42.1	107.77	533720	548170	535340	493430	490530	487890	455590	476230	478610
P22234	PAICS	sp|P22234|PUR6_HUMAN Bifunctional phosphoribosylaminoimidazole carboxylase/phosphoribosylaminoimidazole succinocarboxamide synthetase OS=Homo sapiens OX=9606 GN=PAICS PE=1 SV=3	1	19	19	19	47.5	47.079	823820	843470	837470	941260	927200	944960	677300	646100	725260
P22307	SCP2	sp|P22307|SCP2_HUMAN Sterol carrier protein 2 OS=Homo sapiens OX=9606 GN=SCP2 PE=1 SV=2	1	19	19	19	38.4	58.993	674320	640760	652750	700900	763970	730440	641510	675320	692800
P22314	UBA1	sp|P22314|UBA1_HUMAN Ubiquitin-like modifier-activating enzyme 1 OS=Homo sapiens OX=9606 GN=UBA1 PE=1 SV=3	1	38	38	38	48	117.85	1388500	1381700	1272400	1364200	1465800	1361400	1438300	1333500	1317100
P22392	NME2	sp|P22392|NDKB_HUMAN Nucleoside diphosphate kinase B OS=Homo sapiens OX=9606 GN=NME2 PE=1 SV=1	1	13	13	2	81.6	17.298	3125300	2775500	3389500	3409700	3367500	3618700	2692700	2529300	2599200
P22413	ENPP1	sp|P22413|ENPP1_HUMAN Ectonucleotide pyrophosphatase/phosphodiesterase family member 1 OS=Homo sapiens OX=9606 GN=ENPP1 PE=1 SV=2	1	10	10	10	16.2	104.92	34469	39472	41215	43124	40260	33895	40973	54879	46832
P22415	USF1	sp|P22415|USF1_HUMAN Upstream stimulatory factor 1 OS=Homo sapiens OX=9606 GN=USF1 PE=1 SV=1	1	1	1	1	6.1	33.538
P22570	FDXR	sp|P22570|ADRO_HUMAN NADPH:adrenodoxin oxidoreductase, mitochondrial OS=Homo sapiens OX=9606 GN=FDXR PE=1 SV=3	1	15	15	15	42.4	53.836	175660	157910	152750	125060	146110	134550	137520	135520	119830
P22612	PRKACG	sp|P22612|KAPCG_HUMAN cAMP-dependent protein kinase catalytic subunit gamma OS=Homo sapiens OX=9606 GN=PRKACG PE=1 SV=3	1	4	2	2	17.4	40.434			16601					8567.4
P22626	HNRNPA2B1	sp|P22626|ROA2_HUMAN Heterogeneous nuclear ribonucleoproteins A2/B1 OS=Homo sapiens OX=9606 GN=HNRNPA2B1 PE=1 SV=2	1	27	27	26	70.5	37.429	4079600	4298200	4892600	5057100	4936500	5271900	5038200	5468900	5081000
P22670;P48378;P48380	RFX1	sp|P22670|RFX1_HUMAN MHC class II regulatory factor RFX1 OS=Homo sapiens OX=9606 GN=RFX1 PE=1 SV=2	3	4	4	4	4.4	104.76	34731	29709		34420	36346	40828	31103	36782	31807
P22681;Q13191	CBL	sp|P22681|CBL_HUMAN E3 ubiquitin-protein ligase CBL OS=Homo sapiens OX=9606 GN=CBL PE=1 SV=2	2	9	9	9	13.8	99.632	52156	55576	50814	49956	62499	48952	74900	63851	75200
P22694	PRKACB	sp|P22694|KAPCB_HUMAN cAMP-dependent protein kinase catalytic subunit beta OS=Homo sapiens OX=9606 GN=PRKACB PE=1 SV=2	1	11	3	3	33.3	40.622	30414	41748	29261	19755	24020	27154
P22695	UQCRC2	sp|P22695|QCR2_HUMAN Cytochrome b-c1 complex subunit 2, mitochondrial OS=Homo sapiens OX=9606 GN=UQCRC2 PE=1 SV=3	1	14	14	14	43.7	48.442	864610	869850	796990	655720	706350	671720	849080	820110	806460
P22830	FECH	sp|P22830|HEMH_HUMAN Ferrochelatase, mitochondrial OS=Homo sapiens OX=9606 GN=FECH PE=1 SV=2	1	12	12	12	35.5	47.862	139490	148060	134300	137190	149030	149770	186860	172530	165870
P23193;Q15560	TCEA1	sp|P23193|TCEA1_HUMAN Transcription elongation factor A protein 1 OS=Homo sapiens OX=9606 GN=TCEA1 PE=1 SV=2	2	17	17	17	52.2	33.969	333140	354250	274650	287860	307910	252690	469970	455200	427990
P23219	PTGS1	sp|P23219|PGH1_HUMAN Prostaglandin G/H synthase 1 OS=Homo sapiens OX=9606 GN=PTGS1 PE=1 SV=2	1	2	2	2	6.2	68.686	66541	73301	57582		62442	60515
P23229	ITGA6	sp|P23229|ITA6_HUMAN Integrin alpha-6 OS=Homo sapiens OX=9606 GN=ITGA6 PE=1 SV=5	1	9	9	9	11.2	126.6	87459	113120	62992	47524	61377	48261	119220	137820	92106
P23246	SFPQ	sp|P23246|SFPQ_HUMAN Splicing factor, proline- and glutamine-rich OS=Homo sapiens OX=9606 GN=SFPQ PE=1 SV=2	1	25	25	25	43.6	76.149	1379300	1317900	1289600	988630	1074900	982260	1362400	1373700	1304700
P23258;Q9NRH3	TUBG1; TUBG2	sp|P23258|TBG1_HUMAN Tubulin gamma-1 chain OS=Homo sapiens OX=9606 GN=TUBG1 PE=1 SV=2;sp|Q9NRH3|TBG2_HUMAN Tubulin gamma-2 chain OS=Homo sapiens OX=9606 GN=TUBG2 PE=2 SV=1	2	16	16	16	47.9	51.169	187940	160260	157540	149060	139360	149920	165410	158940	169470
P23284	PPIB	sp|P23284|PPIB_HUMAN Peptidyl-prolyl cis-trans isomerase B OS=Homo sapiens OX=9606 GN=PPIB PE=1 SV=2	1	14	14	14	52.8	23.742	3818200	2937900	3048500	3154200	3223600	3100300	2874600	2801600	2855700
P23368	ME2	sp|P23368|MAOM_HUMAN NAD-dependent malic enzyme, mitochondrial OS=Homo sapiens OX=9606 GN=ME2 PE=1 SV=1	1	15	15	15	32.7	65.443	320840	304970	298070	286150	348660	324260	403980	392550	448060
P23381	WARS1	sp|P23381|SYWC_HUMAN Tryptophan--tRNA ligase, cytoplasmic OS=Homo sapiens OX=9606 GN=WARS1 PE=1 SV=2	1	23	23	23	49.3	53.165	492170	495390	452380	487340	518470	486140	567990	578490	563020
P23396	RPS3	sp|P23396|RS3_HUMAN 40S ribosomal protein S3 OS=Homo sapiens OX=9606 GN=RPS3 PE=1 SV=2	1	19	19	19	74.9	26.688	2107800	1855900	1881000	1808000	1816900	1861900	1894300	1875800	1900000
P23434	GCSH	sp|P23434|GCSH_HUMAN Glycine cleavage system H protein, mitochondrial OS=Homo sapiens OX=9606 GN=GCSH PE=1 SV=2	1	2	2	2	17.3	18.884	94838	68846	71187		93223	78726	95386	59275	119280
P23443;Q9UBS0	RPS6KB1	sp|P23443|KS6B1_HUMAN Ribosomal protein S6 kinase beta-1 OS=Homo sapiens OX=9606 GN=RPS6KB1 PE=1 SV=2	2	4	4	4	8.6	59.139	92025	80601	90085	85185	88122	66954	87297	93413	84684
P23458	JAK1	sp|P23458|JAK1_HUMAN Tyrosine-protein kinase JAK1 OS=Homo sapiens OX=9606 GN=JAK1 PE=1 SV=2	1	8	8	8	9.3	133.28	89605	85118	70437	57561	68177	66719	59457	59755	51409
P23469	PTPRE	sp|P23469|PTPRE_HUMAN Receptor-type tyrosine-protein phosphatase epsilon OS=Homo sapiens OX=9606 GN=PTPRE PE=1 SV=1	1	3	3	3	4.6	80.641
P23470	PTPRG	sp|P23470|PTPRG_HUMAN Receptor-type tyrosine-protein phosphatase gamma OS=Homo sapiens OX=9606 GN=PTPRG PE=1 SV=4	1	6	6	6	6.3	162	25712	12541	18585	23441	18872	24982
P23497	SP100	sp|P23497|SP100_HUMAN Nuclear autoantigen Sp-100 OS=Homo sapiens OX=9606 GN=SP100 PE=1 SV=3	1	12	9	7	14.3	100.42	257230	300220	282330	365580	321790	316370	206880	246330	237700
P23511	NFYA	sp|P23511|NFYA_HUMAN Nuclear transcription factor Y subunit alpha OS=Homo sapiens OX=9606 GN=NFYA PE=1 SV=2	1	1	1	1	5.5	36.876
P23526	AHCY	sp|P23526|SAHH_HUMAN Adenosylhomocysteinase OS=Homo sapiens OX=9606 GN=AHCY PE=1 SV=4	1	20	20	20	44.4	47.716	1109600	1023300	975190	928220	1013800	997390	1070100	987430	920780
P23528	CFL1	sp|P23528|COF1_HUMAN Cofilin-1 OS=Homo sapiens OX=9606 GN=CFL1 PE=1 SV=3	1	22	22	18	80.7	18.502	9948800	9093600	9462300	10653000	10766000	11019000	9148300	9758500	8900800
P23588	EIF4B	sp|P23588|IF4B_HUMAN Eukaryotic translation initiation factor 4B OS=Homo sapiens OX=9606 GN=EIF4B PE=1 SV=2	1	20	20	20	37.3	69.15	728740	735620	632340	576440	603300	548940	662870	660620	609670
P23610	F8A1	sp|P23610|HAP40_HUMAN 40-kDa huntingtin-associated protein OS=Homo sapiens OX=9606 GN=F8A1 PE=1 SV=2	1	4	4	4	19.4	39.103	63576	58462	51667	48377	57576	52581	70245	64698	62557
P23634	ATP2B4	sp|P23634|AT2B4_HUMAN Plasma membrane calcium-transporting ATPase 4 OS=Homo sapiens OX=9606 GN=ATP2B4 PE=1 SV=2	1	25	16	16	27	137.92	251450	252140	206150	190700	187870	199490	137950	140550	136730
P23743	DGKA	sp|P23743|DGKA_HUMAN Diacylglycerol kinase alpha OS=Homo sapiens OX=9606 GN=DGKA PE=1 SV=3	1	7	7	7	14.4	82.629	42852	70163	73831	79755	79572	78667	75261	77465	80868
P23786	CPT2	sp|P23786|CPT2_HUMAN Carnitine O-palmitoyltransferase 2, mitochondrial OS=Homo sapiens OX=9606 GN=CPT2 PE=1 SV=2	1	13	13	13	26.1	73.776	117200	125510	102130	106280	118960	113500	136680	139540	144950
P23919	DTYMK	sp|P23919|KTHY_HUMAN Thymidylate kinase OS=Homo sapiens OX=9606 GN=DTYMK PE=1 SV=4	1	13	13	13	55.7	23.819	365760	329240	392270	363250	388570	357600	377370	380260	390520
P23921	RRM1	sp|P23921|RIR1_HUMAN Ribonucleoside-diphosphate reductase large subunit OS=Homo sapiens OX=9606 GN=RRM1 PE=1 SV=1	1	28	28	28	47.5	90.069	419500	463010	462220	391780	419370	385430	278110	273900	271420
P24043	LAMA2	sp|P24043|LAMA2_HUMAN Laminin subunit alpha-2 OS=Homo sapiens OX=9606 GN=LAMA2 PE=1 SV=4	1	3	3	3	1	343.9	67609	37171		36718
P24311	COX7B	sp|P24311|COX7B_HUMAN Cytochrome c oxidase subunit 7B, mitochondrial OS=Homo sapiens OX=9606 GN=COX7B PE=1 SV=2	1	2	2	2	10	9.1604	355270	294040	311970	285020	318010	300480	368330	350100	296930
P24386	CHM	sp|P24386|RAE1_HUMAN Rab proteins geranylgeranyltransferase component A 1 OS=Homo sapiens OX=9606 GN=CHM PE=1 SV=3	1	6	6	4	13.6	73.475	30221	24532	23807	22031	23472	20057	21873	20121	18629
P24390;P33947	KDELR1; KDELR2	sp|P24390|ERD21_HUMAN ER lumen protein-retaining receptor 1 OS=Homo sapiens OX=9606 GN=KDELR1 PE=1 SV=1;sp|P33947|ERD22_HUMAN ER lumen protein-retaining receptor 2 OS=Homo sapiens OX=9606 GN=KDELR2 PE=1 SV=1	2	2	2	2	14.2	24.542			137760	153760	115670	149590	88593	145980	148040
P24468;P10589;P10588	NR2F2; NR2F1	sp|P24468|COT2_HUMAN COUP transcription factor 2 OS=Homo sapiens OX=9606 GN=NR2F2 PE=1 SV=1;sp|P10589|COT1_HUMAN COUP transcription factor 1 OS=Homo sapiens OX=9606 GN=NR2F1 PE=1 SV=1	3	7	7	7	19.3	45.571	57717	56739	52866	32131	34692	32904	40009	46559	36157
P24534	EEF1B2	sp|P24534|EF1B_HUMAN Elongation factor 1-beta OS=Homo sapiens OX=9606 GN=EEF1B2 PE=1 SV=3	1	8	6	6	51.1	24.763	2462100	2815600	2239800	2064900	2131800	2383000	2031900	2015500	2481200
P24539	ATP5PB	sp|P24539|AT5F1_HUMAN ATP synthase F(0) complex subunit B1, mitochondrial OS=Homo sapiens OX=9606 GN=ATP5PB PE=1 SV=2	1	15	15	15	48	28.908	570210	577710	621310	584360	610840	554490	644750	643110	627160
P24666	ACP1	sp|P24666|PPAC_HUMAN Low molecular weight phosphotyrosine protein phosphatase OS=Homo sapiens OX=9606 GN=ACP1 PE=1 SV=3	1	7	7	7	46.2	18.042	517330	525520	466220	470030	489930	482560	549270	520440	536060
P24752	ACAT1	sp|P24752|THIL_HUMAN Acetyl-CoA acetyltransferase, mitochondrial OS=Homo sapiens OX=9606 GN=ACAT1 PE=1 SV=1	1	15	15	15	47.5	45.199	469380	470130	417140	396130	422040	421720	458640	451880	442170
P24821	TNC	sp|P24821|TENA_HUMAN Tenascin OS=Homo sapiens OX=9606 GN=TNC PE=1 SV=3	1	35	35	35	22.7	240.85	1458300	1354400	1290000	1122600	1293700	1241300	302060	288530	288910
P24844	MYL9	sp|P24844|MYL9_HUMAN Myosin regulatory light polypeptide 9 OS=Homo sapiens OX=9606 GN=MYL9 PE=1 SV=4	1	9	3	3	62.2	19.827	156720	54154	637750	889950	597530	714390	186350	337630	351750
P24863	CCNC	sp|P24863|CCNC_HUMAN Cyclin-C OS=Homo sapiens OX=9606 GN=CCNC PE=1 SV=2	1	1	1	1	6	33.242
P24864	CCNE1	sp|P24864|CCNE1_HUMAN G1/S-specific cyclin-E1 OS=Homo sapiens OX=9606 GN=CCNE1 PE=1 SV=2	1	1	1	1	3.4	47.077
P24928	POLR2A	sp|P24928|RPB1_HUMAN DNA-directed RNA polymerase II subunit RPB1 OS=Homo sapiens OX=9606 GN=POLR2A PE=1 SV=2	1	33	33	33	23.4	217.17	178970	185770	150680	112940	126180	120810	185130	179070	174580
P24941;Q00526	CDK2	sp|P24941|CDK2_HUMAN Cyclin-dependent kinase 2 OS=Homo sapiens OX=9606 GN=CDK2 PE=1 SV=2	2	13	11	11	57.4	33.929	239770	209360	217190	217040	231950	223940	224830	219910	214940
P25098;P35626	GRK2	sp|P25098|ARBK1_HUMAN Beta-adrenergic receptor kinase 1 OS=Homo sapiens OX=9606 GN=GRK2 PE=1 SV=2	2	8	8	8	14.1	79.573	38409	37141	35454	36945	40141	33787	38105	38968	36885
P25205	MCM3	sp|P25205|MCM3_HUMAN DNA replication licensing factor MCM3 OS=Homo sapiens OX=9606 GN=MCM3 PE=1 SV=3	1	40	40	40	57.5	90.98	616590	574720	543050	448980	468490	457360	550910	542930	518970
P25208	NFYB	sp|P25208|NFYB_HUMAN Nuclear transcription factor Y subunit beta OS=Homo sapiens OX=9606 GN=NFYB PE=1 SV=2	1	1	1	1	6.3	22.831
P25311	AZGP1	sp|P25311|ZA2G_HUMAN Zinc-alpha-2-glycoprotein OS=Homo sapiens OX=9606 GN=AZGP1 PE=1 SV=2	1	8	8	8	32.9	34.258
P25325	MPST	sp|P25325|THTM_HUMAN 3-mercaptopyruvate sulfurtransferase OS=Homo sapiens OX=9606 GN=MPST PE=1 SV=3	1	10	10	10	54.5	33.178	99641	89433	109230	110970	135740	130990	93090	84553	83738
P25398	RPS12	sp|P25398|RS12_HUMAN 40S ribosomal protein S12 OS=Homo sapiens OX=9606 GN=RPS12 PE=1 SV=3	1	8	8	8	71.2	14.515	1393200	1346800	1338600	1220900	1250300	1103400	1285900	1312100	1350100
P25440	BRD2	sp|P25440|BRD2_HUMAN Bromodomain-containing protein 2 OS=Homo sapiens OX=9606 GN=BRD2 PE=1 SV=2	1	15	15	13	25.7	88.06	69614	62875	54017	62686	60569	55620	96695	100550	90446
P25445	FAS	sp|P25445|TNR6_HUMAN Tumor necrosis factor receptor superfamily member 6 OS=Homo sapiens OX=9606 GN=FAS PE=1 SV=1	1	5	5	5	16.4	37.732	38824	34852	34765	29792	27932	36048	28289	24181	26138
P25490;O15391;Q96MM3	YY1; YY2	sp|P25490|TYY1_HUMAN Transcriptional repressor protein YY1 OS=Homo sapiens OX=9606 GN=YY1 PE=1 SV=2;sp|O15391|TYY2_HUMAN Transcription factor YY2 OS=Homo sapiens OX=9606 GN=YY2 PE=2 SV=1	3	5	5	5	16.2	44.712	98616	105960	103210	76887		85684	116000	120800	100690
P25685	DNAJB1	sp|P25685|DNJB1_HUMAN DnaJ homolog subfamily B member 1 OS=Homo sapiens OX=9606 GN=DNAJB1 PE=1 SV=4	1	19	19	18	49.4	38.044	586250	544800	508800	490120	538820	491990	647420	662480	619290
P25686;Q8NHS0	DNAJB2	sp|P25686|DNJB2_HUMAN DnaJ homolog subfamily B member 2 OS=Homo sapiens OX=9606 GN=DNAJB2 PE=1 SV=3	2	6	5	5	23.8	35.58	35628	29193	83219	37235	43841	46413	105850	57676	100260
P25705	ATP5F1A	sp|P25705|ATPA_HUMAN ATP synthase subunit alpha, mitochondrial OS=Homo sapiens OX=9606 GN=ATP5F1A PE=1 SV=1	1	30	30	30	56.8	59.75	2469100	2165300	2348900	2457800	2346100	2630300	2360800	2586700	2398700
P25774	CTSS	sp|P25774|CATS_HUMAN Cathepsin S OS=Homo sapiens OX=9606 GN=CTSS PE=1 SV=3	1	6	6	6	22.4	37.495	234990	186980	246820	139070	124550	128350	164400	120940	122230
P25786	PSMA1	sp|P25786|PSA1_HUMAN Proteasome subunit alpha type-1 OS=Homo sapiens OX=9606 GN=PSMA1 PE=1 SV=1	1	17	17	17	56.3	29.555	682440	653680	666080	719420	721780	731030	675550	660000	690440
P25787	PSMA2	sp|P25787|PSA2_HUMAN Proteasome subunit alpha type-2 OS=Homo sapiens OX=9606 GN=PSMA2 PE=1 SV=2	1	10	10	10	56.4	25.898	292890	253160	410390	518320	399950	453690	276670	370850	364890
P25788	PSMA3	sp|P25788|PSA3_HUMAN Proteasome subunit alpha type-3 OS=Homo sapiens OX=9606 GN=PSMA3 PE=1 SV=2	1	12	12	12	43.1	28.433	512470	474730	493110	506490	539680	518040	506310	534420	479410
P25789	PSMA4	sp|P25789|PSA4_HUMAN Proteasome subunit alpha type-4 OS=Homo sapiens OX=9606 GN=PSMA4 PE=1 SV=1	1	9	9	9	49	29.483	767090	875800	788850	766010	819030	751160	711190	798600	759110
P26006	ITGA3	sp|P26006|ITA3_HUMAN Integrin alpha-3 OS=Homo sapiens OX=9606 GN=ITGA3 PE=1 SV=5	1	18	18	18	21.7	116.61	399060	345520	382770	271340	276280	286540	358270	364790	350580
P26038	MSN	sp|P26038|MOES_HUMAN Moesin OS=Homo sapiens OX=9606 GN=MSN PE=1 SV=3	1	51	51	37	71.4	67.819	3927400	3983100	3526900	4401300	4774300	4315100	4070800	4129200	4061500
P26196	DDX6	sp|P26196|DDX6_HUMAN Probable ATP-dependent RNA helicase DDX6 OS=Homo sapiens OX=9606 GN=DDX6 PE=1 SV=2	1	21	21	21	56.5	54.416	279960	289240	309750	307120	316860	304670	329360	330150	328320
P26232	CTNNA2	sp|P26232|CTNA2_HUMAN Catenin alpha-2 OS=Homo sapiens OX=9606 GN=CTNNA2 PE=1 SV=5	1	8	1	1	11.3	105.31	41362	149240	131950				63028	115360	115120
P26358	DNMT1	sp|P26358|DNMT1_HUMAN DNA (cytosine-5)-methyltransferase 1 OS=Homo sapiens OX=9606 GN=DNMT1 PE=1 SV=2	1	37	37	37	30.1	183.16	973090	980700	944990	705220	688800	733100	890460	899120	895610
P26368	U2AF2	sp|P26368|U2AF2_HUMAN Splicing factor U2AF 65 kDa subunit OS=Homo sapiens OX=9606 GN=U2AF2 PE=1 SV=4	1	16	16	15	49.5	53.5	497490	506500	502580	553910	485760	549670	532230	530490	483790
P26373	RPL13	sp|P26373|RL13_HUMAN 60S ribosomal protein L13 OS=Homo sapiens OX=9606 GN=RPL13 PE=1 SV=4	1	11	11	11	45	24.261	2137000	2022200	1837500	1706600	1870600	1793100	1918100	1958400	1947800
P26374	CHML	sp|P26374|RAE2_HUMAN Rab proteins geranylgeranyltransferase component A 2 OS=Homo sapiens OX=9606 GN=CHML PE=1 SV=2	1	6	4	4	9.9	74.071	19672	24515	22128	22947	16587	18737		13729
P26440	IVD	sp|P26440|IVD_HUMAN Isovaleryl-CoA dehydrogenase, mitochondrial OS=Homo sapiens OX=9606 GN=IVD PE=1 SV=2	1	6	6	6	21.8	46.65	145200	149540	145490	125800	147030	135490	170350	142070	151320
P26447	S100A4	sp|P26447|S10A4_HUMAN Protein S100-A4 OS=Homo sapiens OX=9606 GN=S100A4 PE=1 SV=1	1	8	8	8	48.5	11.728	2831100	2491100	3027100	2947600	2720400	2761500	1196400	1218200	1281300
P26572	MGAT1	sp|P26572|MGAT1_HUMAN Alpha-1,3-mannosyl-glycoprotein 2-beta-N-acetylglucosaminyltransferase OS=Homo sapiens OX=9606 GN=MGAT1 PE=1 SV=2	1	6	6	6	13	50.878	40403	33736	42344	37724	30784	49590	43578	45053	31892
P26583	HMGB2	sp|P26583|HMGB2_HUMAN High mobility group protein B2 OS=Homo sapiens OX=9606 GN=HMGB2 PE=1 SV=2	1	13	11	11	49.8	24.033	1759000	1722500	1529900	1356700	1596000	1511300	1653700	1662500	1565900
P26599	PTBP1	sp|P26599|PTBP1_HUMAN Polypyrimidine tract-binding protein 1 OS=Homo sapiens OX=9606 GN=PTBP1 PE=1 SV=2	1	18	18	16	48.5	59.632	1485800	1503000	1347000	1287700	1438000	1303400	1450100	1395400	1386600
P26639	TARS1	sp|P26639|SYTC_HUMAN Threonine--tRNA ligase 1, cytoplasmic OS=Homo sapiens OX=9606 GN=TARS1 PE=1 SV=3	1	32	32	30	53.4	83.434	658740	662790	609770	671270	701200	697850	795820	803140	793080
P26640	VARS1	sp|P26640|SYVC_HUMAN Valine--tRNA ligase OS=Homo sapiens OX=9606 GN=VARS1 PE=1 SV=4	1	39	39	39	38.6	140.47	608840	575120	587390	593790	591450	602200	508380	474530	518300
P26641	EEF1G	sp|P26641|EF1G_HUMAN Elongation factor 1-gamma OS=Homo sapiens OX=9606 GN=EEF1G PE=1 SV=3	1	20	20	20	40.3	50.118	2279800	2122700	2195300	2178100	2272300	2320600	2096300	2003600	2139900
P26885	FKBP2	sp|P26885|FKBP2_HUMAN Peptidyl-prolyl cis-trans isomerase FKBP2 OS=Homo sapiens OX=9606 GN=FKBP2 PE=1 SV=2	1	6	6	6	43.7	15.649	155640	153870	129610	157440	164300	159180	133440	127180	142220
P27105	STOM	sp|P27105|STOM_HUMAN Stomatin OS=Homo sapiens OX=9606 GN=STOM PE=1 SV=3	1	8	8	8	40.3	31.73	470680	438530	426850	323240	346810	315260	381240	387720	379910
P27144	AK4	sp|P27144|KAD4_HUMAN Adenylate kinase 4, mitochondrial OS=Homo sapiens OX=9606 GN=AK4 PE=1 SV=1	1	3	3	3	16.6	25.268	64054	57246	50016	57620	64034	64083	60040	60459	59140
P27348	YWHAQ	sp|P27348|1433T_HUMAN 14-3-3 protein theta OS=Homo sapiens OX=9606 GN=YWHAQ PE=1 SV=1	1	19	14	13	69	27.764	3755900	4192100	3557900	3512300	3646200	3481200	3497900	3405900	3316200
P27361	MAPK3	sp|P27361|MK03_HUMAN Mitogen-activated protein kinase 3 OS=Homo sapiens OX=9606 GN=MAPK3 PE=1 SV=4	1	13	8	8	36.9	43.135	159930	127300	157320	159180	154600	164240	107360	131130	114960
P27448;Q9P0L2	MARK3; MARK1	sp|P27448|MARK3_HUMAN MAP/microtubule affinity-regulating kinase 3 OS=Homo sapiens OX=9606 GN=MARK3 PE=1 SV=5;sp|Q9P0L2|MARK1_HUMAN Serine/threonine-protein kinase MARK1 OS=Homo sapiens OX=9606 GN=MARK1 PE=1 SV=2	2	6	3	3	10.9	84.428	16511	22875			12249
P27449	ATP6V0C	sp|P27449|VATL_HUMAN V-type proton ATPase 16 kDa proteolipid subunit c OS=Homo sapiens OX=9606 GN=ATP6V0C PE=1 SV=1	1	1	1	1	11.6	15.736	813610	828010	509020	460950	624000	423300	747660	621290	614900
P27487	DPP4	sp|P27487|DPP4_HUMAN Dipeptidyl peptidase 4 OS=Homo sapiens OX=9606 GN=DPP4 PE=1 SV=2	1	7	7	7	11.4	88.278	82766	66471	92447	71287	33971	48846	23709	25339
P27540	ARNT	sp|P27540|ARNT_HUMAN Aryl hydrocarbon receptor nuclear translocator OS=Homo sapiens OX=9606 GN=ARNT PE=1 SV=1	1	2	2	2	3.9	86.636			18326	19297	12078	15575
P27635;Q96L21	RPL10	sp|P27635|RL10_HUMAN 60S ribosomal protein L10 OS=Homo sapiens OX=9606 GN=RPL10 PE=1 SV=5	2	9	9	9	42.1	24.577	730210	725550	713330	738660	674250	679420	713460	719240	733630
P27658	COL8A1	sp|P27658|CO8A1_HUMAN Collagen alpha-1(VIII) chain OS=Homo sapiens OX=9606 GN=COL8A1 PE=1 SV=2	1	2	2	2	4.4	73.363	191610	160600	193200	61722	69366	56949	54792	49785	49984
P27694	RPA1	sp|P27694|RFA1_HUMAN Replication protein A 70 kDa DNA-binding subunit OS=Homo sapiens OX=9606 GN=RPA1 PE=1 SV=2	1	26	26	26	45	68.137	296660	293760	281670	279970	304850	281450	292830	290520	302460
P27695	APEX1	sp|P27695|APEX1_HUMAN DNA-(apurinic or apyrimidinic site) endonuclease OS=Homo sapiens OX=9606 GN=APEX1 PE=1 SV=2	1	19	19	19	64.8	35.554	368990	438880	404090	428150	405470	453520	386110	411210	366340
P27701	CD82	sp|P27701|CD82_HUMAN CD82 antigen OS=Homo sapiens OX=9606 GN=CD82 PE=1 SV=1	1	5	5	5	22.5	29.625	194240	181820	211080	253760	189790	201800	185860	235540	221300
P27707	DCK	sp|P27707|DCK_HUMAN Deoxycytidine kinase OS=Homo sapiens OX=9606 GN=DCK PE=1 SV=1	1	10	10	10	41.9	30.518	235680	251180	233980	256420	285840	279890	249680	222810	244880
P27708	CAD	sp|P27708|PYR1_HUMAN CAD protein OS=Homo sapiens OX=9606 GN=CAD PE=1 SV=3	1	62	62	62	40.3	242.98	355420	342140	349530	366310	367560	371840	295940	278510	295950
P27797	CALR	sp|P27797|CALR_HUMAN Calreticulin OS=Homo sapiens OX=9606 GN=CALR PE=1 SV=1	1	23	23	23	55.2	48.141	4107100	4858300	4096600	4543900	3853700	4374200	3738000	2921500	3977400
P27816	MAP4	sp|P27816|MAP4_HUMAN Microtubule-associated protein 4 OS=Homo sapiens OX=9606 GN=MAP4 PE=1 SV=3	1	49	49	49	53.7	121	1684300	1714600	1533100	1610500	1677000	1638400	1804100	1761400	1632600
P27824	CANX	sp|P27824|CALX_HUMAN Calnexin OS=Homo sapiens OX=9606 GN=CANX PE=1 SV=2	1	33	33	33	41.4	67.567	3532000	3517900	3300000	3172700	3252000	3335500	3129900	2823800	3075600
P27986	PIK3R1	sp|P27986|P85A_HUMAN Phosphatidylinositol 3-kinase regulatory subunit alpha OS=Homo sapiens OX=9606 GN=PIK3R1 PE=1 SV=2	1	5	5	5	9.3	83.597	43071	49880	44875	43771	50134	37549	65356	57278	57832
P28062	PSMB8	sp|P28062|PSB8_HUMAN Proteasome subunit beta type-8 OS=Homo sapiens OX=9606 GN=PSMB8 PE=1 SV=3	1	8	8	8	30.1	30.354	235050	222130	190250	179980	201220	169280	159770	159400	153340
P28065	PSMB9	sp|P28065|PSB9_HUMAN Proteasome subunit beta type-9 OS=Homo sapiens OX=9606 GN=PSMB9 PE=1 SV=2	1	4	4	4	26.5	23.264	141190	175590	218300	177040	171720	147910	120850	96363	130340
P28066	PSMA5	sp|P28066|PSA5_HUMAN Proteasome subunit alpha type-5 OS=Homo sapiens OX=9606 GN=PSMA5 PE=1 SV=3	1	11	11	11	66.4	26.411	643580	809320	771740	828500	806740	756770	779440	783920	730660
P28070	PSMB4	sp|P28070|PSB4_HUMAN Proteasome subunit beta type-4 OS=Homo sapiens OX=9606 GN=PSMB4 PE=1 SV=4	1	8	8	8	45.8	29.204	528720	449570	618950	683500	528640	678340	519270	533480	573160
P28072	PSMB6	sp|P28072|PSB6_HUMAN Proteasome subunit beta type-6 OS=Homo sapiens OX=9606 GN=PSMB6 PE=1 SV=4	1	6	6	6	24.7	25.357	278670	242380	267320	245330	283270	300910	274950	275060	305240
P28074	PSMB5	sp|P28074|PSB5_HUMAN Proteasome subunit beta type-5 OS=Homo sapiens OX=9606 GN=PSMB5 PE=1 SV=3	1	10	10	10	47.5	28.48	698780	707420	672520	667570	743450	687640	685960	711210	674180
P28161	GSTM2	sp|P28161|GSTM2_HUMAN Glutathione S-transferase Mu 2 OS=Homo sapiens OX=9606 GN=GSTM2 PE=1 SV=2	1	5	2	2	26.6	25.744
P28288	ABCD3	sp|P28288|ABCD3_HUMAN ATP-binding cassette sub-family D member 3 OS=Homo sapiens OX=9606 GN=ABCD3 PE=1 SV=1	1	10	10	10	18.7	75.475	315100	331760	310820	305670	306730	335980	398790	409560	391480
P28290	ITPRID2	sp|P28290|ITPI2_HUMAN Protein ITPRID2 OS=Homo sapiens OX=9606 GN=ITPRID2 PE=1 SV=3	1	11	11	11	12.2	138.38	88613	88911	61563	47681	64891	53863	68610	61766	57994
P28300	LOX	sp|P28300|LYOX_HUMAN Protein-lysine 6-oxidase OS=Homo sapiens OX=9606 GN=LOX PE=1 SV=2	1	9	9	9	31.4	46.944	69589	56801	51529	105780	118570	100830	6382.1	6876	6183.1
P28331	NDUFS1	sp|P28331|NDUS1_HUMAN NADH-ubiquinone oxidoreductase 75 kDa subunit, mitochondrial OS=Homo sapiens OX=9606 GN=NDUFS1 PE=1 SV=3	1	21	21	21	39.1	79.467	145720	135690	136140	113710	120750	118270	154990	140700	154460
P28340	POLD1	sp|P28340|DPOD1_HUMAN DNA polymerase delta catalytic subunit OS=Homo sapiens OX=9606 GN=POLD1 PE=1 SV=2	1	18	18	18	20	123.63	115330	112430	106030	96334	102500	98311	106790	107720	103710
P28347;Q15561;Q15562	TEAD1	sp|P28347|TEAD1_HUMAN Transcriptional enhancer factor TEF-1 OS=Homo sapiens OX=9606 GN=TEAD1 PE=1 SV=2	3	4	4	2	17.4	47.945	33178		24653	35293	33954		30040	32212	34523
P28370	SMARCA1	sp|P28370|SMCA1_HUMAN Probable global transcription activator SNF2L1 OS=Homo sapiens OX=9606 GN=SMARCA1 PE=1 SV=2	1	29	18	18	28.7	122.6	262880	216910	227170	221860	224700	225690	143150	135380	130150
P28482;P31152	MAPK1	sp|P28482|MK01_HUMAN Mitogen-activated protein kinase 1 OS=Homo sapiens OX=9606 GN=MAPK1 PE=1 SV=3	2	22	22	17	62.8	41.389	604840	610230	584810	562330	573570	555470	690110	719570	690620
P28676	GCA	sp|P28676|GRAN_HUMAN Grancalcin OS=Homo sapiens OX=9606 GN=GCA PE=1 SV=2	1	3	3	3	16.6	24.01	23053	17306	19703	29515		20296	36601	27192	24916
P28702;P19793;P48443	RXRB; RXRA	sp|P28702|RXRB_HUMAN Retinoic acid receptor RXR-beta OS=Homo sapiens OX=9606 GN=RXRB PE=1 SV=2;sp|P19793|RXRA_HUMAN Retinoic acid receptor RXR-alpha OS=Homo sapiens OX=9606 GN=RXRA PE=1 SV=1	3	5	5	5	12.2	56.921	32249	39534	61349	70705	78290	46142	60659	51832	50867
P28799	GRN	sp|P28799|GRN_HUMAN Progranulin OS=Homo sapiens OX=9606 GN=GRN PE=1 SV=2	1	14	14	14	30.9	63.544	222410	177910	164320	86715	138700	103920	150430	130390	134640
P28827	PTPRM	sp|P28827|PTPRM_HUMAN Receptor-type tyrosine-protein phosphatase mu OS=Homo sapiens OX=9606 GN=PTPRM PE=1 SV=2	1	3	2	2	2.7	163.68
P28838	LAP3	sp|P28838|AMPL_HUMAN Cytosol aminopeptidase OS=Homo sapiens OX=9606 GN=LAP3 PE=1 SV=3	1	26	26	26	62.6	56.166	568740	607100	592850	627410	594190	623810	560180	582440	605460
P29083	GTF2E1	sp|P29083|T2EA_HUMAN General transcription factor IIE subunit 1 OS=Homo sapiens OX=9606 GN=GTF2E1 PE=1 SV=2	1	3	3	2	9.6	49.452
P29084	GTF2E2	sp|P29084|T2EB_HUMAN Transcription initiation factor IIE subunit beta OS=Homo sapiens OX=9606 GN=GTF2E2 PE=1 SV=1	1	6	6	6	22.3	33.043	44753	40067	46239	46529	43030	43890	43736	50485	48545
P29144	TPP2	sp|P29144|TPP2_HUMAN Tripeptidyl-peptidase 2 OS=Homo sapiens OX=9606 GN=TPP2 PE=1 SV=4	1	41	41	41	41	138.35	312320	316950	319880	298450	290480	288720	288760	303520	291720
P29218	IMPA1	sp|P29218|IMPA1_HUMAN Inositol monophosphatase 1 OS=Homo sapiens OX=9606 GN=IMPA1 PE=1 SV=1	1	12	12	12	46.2	30.188	311590	263620	284100	335980	320000	297110	341370	335520	304950
P29279	CCN2	sp|P29279|CCN2_HUMAN CCN family member 2 OS=Homo sapiens OX=9606 GN=CCN2 PE=1 SV=2	1	6	6	6	20.6	38.091		16829	20411	242310	103600	142560	13962		51233
P29317;Q15375;Q9UF33;Q06187;P54756;P29320;P54764;P29322	EPHA2	sp|P29317|EPHA2_HUMAN Ephrin type-A receptor 2 OS=Homo sapiens OX=9606 GN=EPHA2 PE=1 SV=2	8	22	22	20	28.2	108.27	177190	171540	171350	173330	159620	182470	192290	187160	196610
P29323;P54762	EPHB2	sp|P29323|EPHB2_HUMAN Ephrin type-B receptor 2 OS=Homo sapiens OX=9606 GN=EPHB2 PE=1 SV=5	2	12	10	10	15.6	117.49	29303	41368	20902	42650	31966	41311	52762	41262	68480
P29353;Q6S5L8;P98077	SHC1	sp|P29353|SHC1_HUMAN SHC-transforming protein 1 OS=Homo sapiens OX=9606 GN=SHC1 PE=1 SV=4	3	10	10	10	25.4	62.821	210500	227570	189780	178050	211690	160030	177780	185840	181790
P29372	MPG	sp|P29372|3MG_HUMAN DNA-3-methyladenine glycosylase OS=Homo sapiens OX=9606 GN=MPG PE=1 SV=3	1	8	8	8	34.9	32.868	667290	569310	518760	575180	600650	592120	362970	414540	380080
P29373	CRABP2	sp|P29373|RABP2_HUMAN Cellular retinoic acid-binding protein 2 OS=Homo sapiens OX=9606 GN=CRABP2 PE=1 SV=2	1	11	11	11	68.8	15.693	557510	483790	423520	472310	531090	503780	103350	110910	97223
P29401	TKT	sp|P29401|TKT_HUMAN Transketolase OS=Homo sapiens OX=9606 GN=TKT PE=1 SV=3	1	32	32	32	62.8	67.877	4503700	4495500	4234800	4249400	4404500	4204500	4173000	4046000	3883700
P29466	CASP1	sp|P29466|CASP1_HUMAN Caspase-1 OS=Homo sapiens OX=9606 GN=CASP1 PE=1 SV=1	1	3	3	3	11.1	45.158	28801	27969	32489	33392	26647	33002		17345	31405
P29558	RBMS1	sp|P29558|RBMS1_HUMAN RNA-binding motif, single-stranded-interacting protein 1 OS=Homo sapiens OX=9606 GN=RBMS1 PE=1 SV=3	1	3	3	2	10.6	44.505	348800	338190	315080	341670	364300	336010	212230	267390	257040
P29590	PML	sp|P29590|PML_HUMAN Protein PML OS=Homo sapiens OX=9606 GN=PML PE=1 SV=3	1	20	20	20	25.3	97.55	365080	349190	292700	307310	355600	306270	213520	224780	201230
P29692	EEF1D	sp|P29692|EF1D_HUMAN Elongation factor 1-delta OS=Homo sapiens OX=9606 GN=EEF1D PE=1 SV=5	1	15	15	13	55.2	31.121	2358600	2262700	2154200	1928600	2190400	1937500	2142500	2116800	2069900
P29728	OAS2	sp|P29728|OAS2_HUMAN 2-5-oligoadenylate synthase 2 OS=Homo sapiens OX=9606 GN=OAS2 PE=1 SV=3	1	1	1	1	2.5	82.43
P29966	MARCKS	sp|P29966|MARCS_HUMAN Myristoylated alanine-rich C-kinase substrate OS=Homo sapiens OX=9606 GN=MARCKS PE=1 SV=4	1	10	10	10	48.2	31.554	2644300	3127900	2841600	3921100	3618100	3815000	2292900	2398900	1926400
P29992	GNA11	sp|P29992|GNA11_HUMAN Guanine nucleotide-binding protein subunit alpha-11 OS=Homo sapiens OX=9606 GN=GNA11 PE=1 SV=2	1	12	12	9	39.8	42.123	261540	237410	221810	239840	248970	254630	239600	231630	218210
P30038	ALDH4A1	sp|P30038|AL4A1_HUMAN Delta-1-pyrroline-5-carboxylate dehydrogenase, mitochondrial OS=Homo sapiens OX=9606 GN=ALDH4A1 PE=1 SV=3	1	6	6	6	14.9	61.719	49958	57600	42430	44705	51877	46566	55737	48287	62356
P30039	PBLD	sp|P30039|PBLD_HUMAN Phenazine biosynthesis-like domain-containing protein OS=Homo sapiens OX=9606 GN=PBLD PE=1 SV=2	1	1	1	1	6.6	31.785
P30040	ERP29	sp|P30040|ERP29_HUMAN Endoplasmic reticulum resident protein 29 OS=Homo sapiens OX=9606 GN=ERP29 PE=1 SV=4	1	14	14	14	54	28.993	2277500	2216200	2037300	1987000	2162800	1970400	2327800	2191500	2189200
P30041	PRDX6	sp|P30041|PRDX6_HUMAN Peroxiredoxin-6 OS=Homo sapiens OX=9606 GN=PRDX6 PE=1 SV=3	1	20	20	20	78.6	25.035	4333400	3011900	4530700	5721800	4852100	5547900	4414700	4980900	4369600
P30043	BLVRB	sp|P30043|BLVRB_HUMAN Flavin reductase (NADPH) OS=Homo sapiens OX=9606 GN=BLVRB PE=1 SV=3	1	9	9	9	63.6	22.119	356680	374030	384240	365300	350970	350410	361420	380780	364230
P30044	PRDX5	sp|P30044|PRDX5_HUMAN Peroxiredoxin-5, mitochondrial OS=Homo sapiens OX=9606 GN=PRDX5 PE=1 SV=4	1	9	9	9	56.1	22.086	1490700	1550500	1468000	1596600	1772700	1795800	1146600	1188700	1110500
P30046;A6NHG4	DDT; DDTL	sp|P30046|DOPD_HUMAN D-dopachrome decarboxylase OS=Homo sapiens OX=9606 GN=DDT PE=1 SV=3;sp|A6NHG4|DDTL_HUMAN D-dopachrome decarboxylase-like protein OS=Homo sapiens OX=9606 GN=DDTL PE=2 SV=1	2	7	7	7	44.1	12.712	969940	962780	887060	1055500	1165300	948970	884170	915020	901420
P30048	PRDX3	sp|P30048|PRDX3_HUMAN Thioredoxin-dependent peroxide reductase, mitochondrial OS=Homo sapiens OX=9606 GN=PRDX3 PE=1 SV=3	1	8	8	8	48.4	27.692	1124400	1294200	1215500	1104800	1238900	1094700	1373900	1372800	1215400
P30049	ATP5F1D	sp|P30049|ATPD_HUMAN ATP synthase subunit delta, mitochondrial OS=Homo sapiens OX=9606 GN=ATP5F1D PE=1 SV=2	1	2	2	2	13.7	17.49	947140	944410	1033700	1056300	986020	1169800			1198300
P30050	RPL12	sp|P30050|RL12_HUMAN 60S ribosomal protein L12 OS=Homo sapiens OX=9606 GN=RPL12 PE=1 SV=1	1	7	7	7	58.8	17.818	2798700	3095000	2695600	2416000	2563900	2502600	2723100	2889800	2580100
P30084	ECHS1	sp|P30084|ECHM_HUMAN Enoyl-CoA hydratase, mitochondrial OS=Homo sapiens OX=9606 GN=ECHS1 PE=1 SV=4	1	12	12	12	46.6	31.387	492350	410530	478820	479240	442080	493840	493950	496390	535420
P30085	CMPK1	sp|P30085|KCY_HUMAN UMP-CMP kinase OS=Homo sapiens OX=9606 GN=CMPK1 PE=1 SV=3	1	12	12	12	66.8	22.222	693860	655180	678830	784250	851810	790990	736940	775470	712720
P30086	PEBP1	sp|P30086|PEBP1_HUMAN Phosphatidylethanolamine-binding protein 1 OS=Homo sapiens OX=9606 GN=PEBP1 PE=1 SV=3	1	11	11	11	75.4	21.057	1758500	1896600	1881400	2148700	1739700	2005600	1672100	1588800	1830700
P30101	PDIA3	sp|P30101|PDIA3_HUMAN Protein disulfide-isomerase A3 OS=Homo sapiens OX=9606 GN=PDIA3 PE=1 SV=4	1	41	41	41	72.9	56.782	3810700	3459900	3362900	3930600	4125000	4071900	3380200	3376800	3199300
P30153	PPP2R1A	sp|P30153|2AAA_HUMAN Serine/threonine-protein phosphatase 2A 65 kDa regulatory subunit A alpha isoform OS=Homo sapiens OX=9606 GN=PPP2R1A PE=1 SV=4	1	30	30	22	60.6	65.308	943460	919160	1000400	1083700	1031800	1106700	986970	1069100	1017900
P30154	PPP2R1B	sp|P30154|2AAB_HUMAN Serine/threonine-protein phosphatase 2A 65 kDa regulatory subunit A beta isoform OS=Homo sapiens OX=9606 GN=PPP2R1B PE=1 SV=3	1	14	6	6	28.1	66.213	31441	46885	42879	52203	31416	26247	62280	46075	50149
P30260	CDC27	sp|P30260|CDC27_HUMAN Cell division cycle protein 27 homolog OS=Homo sapiens OX=9606 GN=CDC27 PE=1 SV=2	1	9	9	9	15.8	91.866	118030	122340	95817	33246	50870	42963	81707	82298	84663
P30281	CCND3	sp|P30281|CCND3_HUMAN G1/S-specific cyclin-D3 OS=Homo sapiens OX=9606 GN=CCND3 PE=1 SV=2	1	3	3	3	14.4	32.519	16656	19524	18909		8700.1		25181	19304	24714
P30405	PPIF	sp|P30405|PPIF_HUMAN Peptidyl-prolyl cis-trans isomerase F, mitochondrial OS=Homo sapiens OX=9606 GN=PPIF PE=1 SV=1	1	6	6	6	49.3	22.04	448230	832910	702890	424220	563990	427280	659530	662510	433360
P30414	NKTR	sp|P30414|NKTR_HUMAN NK-tumor recognition protein OS=Homo sapiens OX=9606 GN=NKTR PE=1 SV=2	1	12	12	12	9.5	165.67	44664	46225	34792	34264	44336	30652	50904	52522	41068
P30419;O60551	NMT1	sp|P30419|NMT1_HUMAN Glycylpeptide N-tetradecanoyltransferase 1 OS=Homo sapiens OX=9606 GN=NMT1 PE=1 SV=2	2	15	15	15	33.7	56.806	476920	494040	439880	439630	407770	422090	453580	409590	423650
P30519	HMOX2	sp|P30519|HMOX2_HUMAN Heme oxygenase 2 OS=Homo sapiens OX=9606 GN=HMOX2 PE=1 SV=2	1	13	13	13	53.8	36.032	126450	142840	155600	168410	161090	167050	143960	159190	160110
P30520;Q8N142	ADSS2	sp|P30520|PURA2_HUMAN Adenylosuccinate synthetase isozyme 2 OS=Homo sapiens OX=9606 GN=ADSS2 PE=1 SV=3	2	12	12	12	37.1	50.097	453050	533210	507000	444660	448990	416700	346390	355660	348100
P30530;Q12866	AXL	sp|P30530|UFO_HUMAN Tyrosine-protein kinase receptor UFO OS=Homo sapiens OX=9606 GN=AXL PE=1 SV=4	2	10	10	10	15.8	98.336	89501	95148	74905	43728	53838	43559	61711	62970	52245
P30533	LRPAP1	sp|P30533|AMRP_HUMAN Alpha-2-macroglobulin receptor-associated protein OS=Homo sapiens OX=9606 GN=LRPAP1 PE=1 SV=1	1	22	22	22	43.7	41.465	224250	208710	193540	210250	203840	196100	218950	225020	201000
P30536	TSPO	sp|P30536|TSPO_HUMAN Translocator protein OS=Homo sapiens OX=9606 GN=TSPO PE=1 SV=3	1	1	1	1	4.7	18.828
P30566	ADSL	sp|P30566|PUR8_HUMAN Adenylosuccinate lyase OS=Homo sapiens OX=9606 GN=ADSL PE=1 SV=2	1	15	15	15	42.6	54.889	248120	296200	305560	283400	270150	288400	292370	324870	304110
P30622	CLIP1	sp|P30622|CLIP1_HUMAN CAP-Gly domain-containing linker protein 1 OS=Homo sapiens OX=9606 GN=CLIP1 PE=1 SV=2	1	40	40	36	33.2	162.24	154880	155410	131490	117060	124770	117950	134520	132550	126700
P30626	SRI	sp|P30626|SORCN_HUMAN Sorcin OS=Homo sapiens OX=9606 GN=SRI PE=1 SV=1	1	4	4	4	25.8	21.676	460870	494780	366030	502740	491620	409620	416740	426760	392510
P30711	GSTT1	sp|P30711|GSTT1_HUMAN Glutathione S-transferase theta-1 OS=Homo sapiens OX=9606 GN=GSTT1 PE=1 SV=4	1	3	3	3	19.6	27.335	22288	25230	26651	18919	29676	37970	34678	24980	33034
P30740	SERPINB1	sp|P30740|ILEU_HUMAN Leukocyte elastase inhibitor OS=Homo sapiens OX=9606 GN=SERPINB1 PE=1 SV=1	1	13	12	12	35.6	42.741	215920	167980	221080	215700	227240	214740	143230	168460	154680
P30825;P52569	SLC7A1	sp|P30825|CTR1_HUMAN High affinity cationic amino acid transporter 1 OS=Homo sapiens OX=9606 GN=SLC7A1 PE=1 SV=1	2	5	5	5	8.4	67.638	118070	156700	177870				174630	175370	207710
P30837;P00352	ALDH1B1	sp|P30837|AL1B1_HUMAN Aldehyde dehydrogenase X, mitochondrial OS=Homo sapiens OX=9606 GN=ALDH1B1 PE=1 SV=4	2	16	14	14	34.8	57.249	132670	129060	124000	219810	215980	231670	137150	152260	148860
P30876	POLR2B	sp|P30876|RPB2_HUMAN DNA-directed RNA polymerase II subunit RPB2 OS=Homo sapiens OX=9606 GN=POLR2B PE=1 SV=1	1	25	25	25	28.4	133.9	101510	100930	102100	76063	77849	73743	110910	110440	113640
P31040	SDHA	sp|P31040|SDHA_HUMAN Succinate dehydrogenase [ubiquinone] flavoprotein subunit, mitochondrial OS=Homo sapiens OX=9606 GN=SDHA PE=1 SV=2	1	23	23	23	53.9	72.691	610100	576950	587540	633310	648250	678610	612280	596230	535670
P31146	CORO1A	sp|P31146|COR1A_HUMAN Coronin-1A OS=Homo sapiens OX=9606 GN=CORO1A PE=1 SV=4	1	4	4	4	11.1	51.026	75776	54998	64864	74285	74058	71204	63357	75810	69454
P31150	GDI1	sp|P31150|GDIA_HUMAN Rab GDP dissociation inhibitor alpha OS=Homo sapiens OX=9606 GN=GDI1 PE=1 SV=2	1	22	13	13	60.4	50.582	1002800	954820	919770	1048800	1067900	1049600	950190	958370	935980
P31153;Q00266	MAT2A	sp|P31153|METK2_HUMAN S-adenosylmethionine synthase isoform type-2 OS=Homo sapiens OX=9606 GN=MAT2A PE=1 SV=1	2	15	15	15	45.8	43.66	706000	685720	645390	494850	539360	485100	673990	674400	659840
P31323	PRKAR2B	sp|P31323|KAP3_HUMAN cAMP-dependent protein kinase type II-beta regulatory subunit OS=Homo sapiens OX=9606 GN=PRKAR2B PE=1 SV=3	1	5	3	3	16.7	46.302	22398	29633	32600	30696	30863	25797	23761	46777	40811
P31327	CPS1	sp|P31327|CPSM_HUMAN Carbamoyl-phosphate synthase [ammonia], mitochondrial OS=Homo sapiens OX=9606 GN=CPS1 PE=1 SV=2	1	9	9	9	8.2	164.94	257410	303120	246150	221890	267730	235140	205320	244710	231410
P31350	RRM2	sp|P31350|RIR2_HUMAN Ribonucleoside-diphosphate reductase subunit M2 OS=Homo sapiens OX=9606 GN=RRM2 PE=1 SV=1	1	12	12	11	39.6	44.877	254540	267520	236330	222650	252860	233170	223190	246270	247260
P31431	SDC4	sp|P31431|SDC4_HUMAN Syndecan-4 OS=Homo sapiens OX=9606 GN=SDC4 PE=1 SV=2	1	2	2	2	7.1	21.641	157020	170390		124750	149010	140360		127920
P31483	TIA1	sp|P31483|TIA1_HUMAN Cytotoxic granule associated RNA binding protein TIA1 OS=Homo sapiens OX=9606 GN=TIA1 PE=1 SV=3	1	7	4	4	29	42.963		52178	60880	67267	53162	57777	39085	91220	82553
P31641	SLC6A6	sp|P31641|SC6A6_HUMAN Sodium- and chloride-dependent taurine transporter OS=Homo sapiens OX=9606 GN=SLC6A6 PE=1 SV=2	1	3	3	3	5.6	69.829	60279	62603	61728	48869	48135	51180	51409	47026	43866
P31689	DNAJA1	sp|P31689|DNJA1_HUMAN DnaJ homolog subfamily A member 1 OS=Homo sapiens OX=9606 GN=DNAJA1 PE=1 SV=2	1	18	18	18	55.9	44.868	583420	636110	560080	408160	421100	402020	524750	500730	457170
P31749	AKT1	sp|P31749|AKT1_HUMAN RAC-alpha serine/threonine-protein kinase OS=Homo sapiens OX=9606 GN=AKT1 PE=1 SV=2	1	14	14	12	37.3	55.686	151760	161320	138510	155270	142840	136140	135790	141670	125850
P31751	AKT2	sp|P31751|AKT2_HUMAN RAC-beta serine/threonine-protein kinase OS=Homo sapiens OX=9606 GN=AKT2 PE=1 SV=2	1	3	1	1	9.4	55.768
P31930	UQCRC1	sp|P31930|QCR1_HUMAN Cytochrome b-c1 complex subunit 1, mitochondrial OS=Homo sapiens OX=9606 GN=UQCRC1 PE=1 SV=3	1	18	18	18	55	52.645	462180	476680	464340	403980	397480	425490	437900	464770	490880
P31937	HIBADH	sp|P31937|3HIDH_HUMAN 3-hydroxyisobutyrate dehydrogenase, mitochondrial OS=Homo sapiens OX=9606 GN=HIBADH PE=1 SV=2	1	9	9	9	43.5	35.329	176030	174450	176590	169390	198250	176480	195360	205280	195770
P31939	ATIC	sp|P31939|PUR9_HUMAN Bifunctional purine biosynthesis protein ATIC OS=Homo sapiens OX=9606 GN=ATIC PE=1 SV=3	1	31	31	31	66.7	64.615	449160	439830	442610	427630	447630	430940	399920	405970	397690
P31942	HNRNPH3	sp|P31942|HNRH3_HUMAN Heterogeneous nuclear ribonucleoprotein H3 OS=Homo sapiens OX=9606 GN=HNRNPH3 PE=1 SV=2	1	9	9	9	44.8	36.926	820730	887630	739310	741420	809500	691780	850100	826380	831680
P31943	HNRNPH1	sp|P31943|HNRH1_HUMAN Heterogeneous nuclear ribonucleoprotein H OS=Homo sapiens OX=9606 GN=HNRNPH1 PE=1 SV=4	1	18	18	11	51.9	49.229	4459300	4329300	3763700	3423100	3632900	3335300	4110900	4016300	4189600
P31946	YWHAB	sp|P31946|1433B_HUMAN 14-3-3 protein beta/alpha OS=Homo sapiens OX=9606 GN=YWHAB PE=1 SV=3	1	15	8	8	68.3	28.082	2223200	2701500	2113700	2070500	2052400	2127900	2059300	1902200	2061500
P31947	SFN	sp|P31947|1433S_HUMAN 14-3-3 protein sigma OS=Homo sapiens OX=9606 GN=SFN PE=1 SV=1	1	5	1	1	16.1	27.774
P31948	STIP1	sp|P31948|STIP1_HUMAN Stress-induced-phosphoprotein 1 OS=Homo sapiens OX=9606 GN=STIP1 PE=1 SV=1	1	49	49	49	63.2	62.639	2341500	2361200	2082300	2251100	2344600	2209700	2345700	2372100	2255600
P31949	S100A11	sp|P31949|S10AB_HUMAN Protein S100-A11 OS=Homo sapiens OX=9606 GN=S100A11 PE=1 SV=2	1	6	6	6	56.2	11.74	1501000	952320	1534100	1920800	1783000	2067900	1367000	1291300	1420900
P32019	INPP5B	sp|P32019|I5P2_HUMAN Type II inositol 1,4,5-trisphosphate 5-phosphatase OS=Homo sapiens OX=9606 GN=INPP5B PE=1 SV=4	1	2	2	2	2.5	112.85		11073	8630.5				12984		11934
P32119	PRDX2	sp|P32119|PRDX2_HUMAN Peroxiredoxin-2 OS=Homo sapiens OX=9606 GN=PRDX2 PE=1 SV=5	1	11	10	10	66.7	21.892	2105400	1833300	2203100	2365200	2305500	2350800	1655800	1772800	1736600
P32121	ARRB2	sp|P32121|ARRB2_HUMAN Beta-arrestin-2 OS=Homo sapiens OX=9606 GN=ARRB2 PE=1 SV=2	1	2	2	2	6.6	46.105	30199	43077		22732	26214		23846	22592	22347
P32189;Q14409	GK; GK3	sp|P32189|GLPK_HUMAN Glycerol kinase OS=Homo sapiens OX=9606 GN=GK PE=1 SV=3;sp|Q14409|GLPK3_HUMAN Glycerol kinase 3 OS=Homo sapiens OX=9606 GN=GK3 PE=2 SV=2	2	5	5	5	12.2	61.244	56209	38431	50626	51662	65680	50779	82982	70468	68594
P32320	CDA	sp|P32320|CDD_HUMAN Cytidine deaminase OS=Homo sapiens OX=9606 GN=CDA PE=1 SV=2	1	1	1	1	13.7	16.185
P32321	DCTD	sp|P32321|DCTD_HUMAN Deoxycytidylate deaminase OS=Homo sapiens OX=9606 GN=DCTD PE=1 SV=2	1	7	7	7	48.3	20.016	95314	88129	85108	95730	102050	84306	71166	76379	79317
P32322	PYCR1	sp|P32322|P5CR1_HUMAN Pyrroline-5-carboxylate reductase 1, mitochondrial OS=Homo sapiens OX=9606 GN=PYCR1 PE=1 SV=2	1	10	10	9	47.3	33.36	272600	248870	226390	486240	526840	476250	216050	246290	225710
P32455	GBP1	sp|P32455|GBP1_HUMAN Guanylate-binding protein 1 OS=Homo sapiens OX=9606 GN=GBP1 PE=1 SV=2	1	24	24	15	43.2	67.93	362330	343100	329740	376390	396500	365290	219220	227110	212650
P32456	GBP2	sp|P32456|GBP2_HUMAN Guanylate-binding protein 2 OS=Homo sapiens OX=9606 GN=GBP2 PE=1 SV=3	1	16	13	12	28.3	67.208	142640	164390	150650	148610	131910	145840	53690	66397	61177
P32519	ELF1	sp|P32519|ELF1_HUMAN ETS-related transcription factor Elf-1 OS=Homo sapiens OX=9606 GN=ELF1 PE=1 SV=2	1	1	1	1	2.9	67.497
P32780	GTF2H1	sp|P32780|TF2H1_HUMAN General transcription factor IIH subunit 1 OS=Homo sapiens OX=9606 GN=GTF2H1 PE=1 SV=1	1	4	4	4	9.1	62.031	39124	54521			47792	63491	62674	63010	119960
P32856	STX2	sp|P32856|STX2_HUMAN Syntaxin-2 OS=Homo sapiens OX=9606 GN=STX2 PE=1 SV=3	1	5	5	5	22.2	33.341	51004	54935	56518	49131	63987	54295	51431	54364	54621
P32929	CTH	sp|P32929|CGL_HUMAN Cystathionine gamma-lyase OS=Homo sapiens OX=9606 GN=CTH PE=1 SV=3	1	5	5	5	16.8	44.508	9051.1	15890		15197	17948	11696	81596	75398	79152
P32969	RPL9	sp|P32969|RL9_HUMAN 60S ribosomal protein L9 OS=Homo sapiens OX=9606 GN=RPL9 PE=1 SV=1	1	10	10	10	54.2	21.863	515700	550150	596580	620980	503660	658380	579640	703310	598420
P32970	CD70	sp|P32970|CD70_HUMAN CD70 antigen OS=Homo sapiens OX=9606 GN=CD70 PE=1 SV=2	1	4	4	4	24.9	21.118		77303	49929	88140	138360	123210	90328	114220	94412
P33121;Q9ULC5	ACSL1	sp|P33121|ACSL1_HUMAN Long-chain-fatty-acid--CoA ligase 1 OS=Homo sapiens OX=9606 GN=ACSL1 PE=1 SV=1	2	13	13	13	23.6	77.942	88448	78887	82778	86615	80734	81987	135570	134770	127020
P33176;Q12840	KIF5B	sp|P33176|KINH_HUMAN Kinesin-1 heavy chain OS=Homo sapiens OX=9606 GN=KIF5B PE=1 SV=1	2	56	56	45	61.7	109.68	492060	566280	471670	478020	506750	451780	552090	558520	530950
P33240	CSTF2	sp|P33240|CSTF2_HUMAN Cleavage stimulation factor subunit 2 OS=Homo sapiens OX=9606 GN=CSTF2 PE=1 SV=1	1	7	7	4	15.6	60.959	218900	207580	190140	163760	184910	172300	231870	225490	243570
P33316	DUT	sp|P33316|DUT_HUMAN Deoxyuridine 5-triphosphate nucleotidohydrolase, mitochondrial OS=Homo sapiens OX=9606 GN=DUT PE=1 SV=4	1	10	10	10	54	26.563	428680	417540	402160	342530	393430	361070	380390	362090	396160
P33527	ABCC1	sp|P33527|MRP1_HUMAN Multidrug resistance-associated protein 1 OS=Homo sapiens OX=9606 GN=ABCC1 PE=1 SV=3	1	19	19	19	15.5	171.59	55214	56964	59797	59031	51808	53985	52445	54602	53474
P33552	CKS2	sp|P33552|CKS2_HUMAN Cyclin-dependent kinases regulatory subunit 2 OS=Homo sapiens OX=9606 GN=CKS2 PE=1 SV=1	1	1	1	1	11.4	9.8602	141960	128810	142020	101660	109430	111650	139480	138050	145070
P33764	S100A3	sp|P33764|S10A3_HUMAN Protein S100-A3 OS=Homo sapiens OX=9606 GN=S100A3 PE=1 SV=1	1	1	1	1	13.9	11.713
P33897;Q9UBJ2	ABCD1	sp|P33897|ABCD1_HUMAN ATP-binding cassette sub-family D member 1 OS=Homo sapiens OX=9606 GN=ABCD1 PE=1 SV=2	2	8	8	8	14.6	82.936	48833	59928	48545	53265	64614	51119	65774	76728	69481
P33908	MAN1A1	sp|P33908|MA1A1_HUMAN Mannosyl-oligosaccharide 1,2-alpha-mannosidase IA OS=Homo sapiens OX=9606 GN=MAN1A1 PE=1 SV=3	1	2	2	2	2.8	72.968
P33981	TTK	sp|P33981|TTK_HUMAN Dual specificity protein kinase TTK OS=Homo sapiens OX=9606 GN=TTK PE=1 SV=2	1	8	8	8	13.8	97.071	59634	103740	57585	66387	66522	84591	68509	102440	72962
P33991	MCM4	sp|P33991|MCM4_HUMAN DNA replication licensing factor MCM4 OS=Homo sapiens OX=9606 GN=MCM4 PE=1 SV=5	1	36	36	36	46.7	96.557	640580	618140	605360	508350	491180	499740	561460	580400	541390
P33992	MCM5	sp|P33992|MCM5_HUMAN DNA replication licensing factor MCM5 OS=Homo sapiens OX=9606 GN=MCM5 PE=1 SV=5	1	39	39	39	51.4	82.285	721260	745160	660260	547580	593910	560460	686030	658760	646440
P33993	MCM7	sp|P33993|MCM7_HUMAN DNA replication licensing factor MCM7 OS=Homo sapiens OX=9606 GN=MCM7 PE=1 SV=4	1	32	32	32	46.9	81.307	530930	483870	495120	393850	406680	405610	451900	471700	451590
P34059	GALNS	sp|P34059|GALNS_HUMAN N-acetylgalactosamine-6-sulfatase OS=Homo sapiens OX=9606 GN=GALNS PE=1 SV=1	1	4	4	4	9.4	58.025	116060	143280	100170		130500	115290	144560	126680	104490
P34896	SHMT1	sp|P34896|GLYC_HUMAN Serine hydroxymethyltransferase, cytosolic OS=Homo sapiens OX=9606 GN=SHMT1 PE=1 SV=1	1	14	13	13	40.2	53.082	134540	130670	130760	130060	132620	122010	121540	127450	119800
P34897	SHMT2	sp|P34897|GLYM_HUMAN Serine hydroxymethyltransferase, mitochondrial OS=Homo sapiens OX=9606 GN=SHMT2 PE=1 SV=3	1	21	21	20	52	55.992	715960	536310	780380	853700	814300	888700	776670	983760	930730
P34910	EVI2B	sp|P34910|EVI2B_HUMAN Protein EVI2B OS=Homo sapiens OX=9606 GN=EVI2B PE=1 SV=2	1	1	1	1	3.8	48.666
P34932	HSPA4	sp|P34932|HSP74_HUMAN Heat shock 70 kDa protein 4 OS=Homo sapiens OX=9606 GN=HSPA4 PE=1 SV=4	1	50	47	46	73.1	94.33	1094800	1202700	1071800	1116500	1138400	1099500	1088900	1091300	1086800
P34949	MPI	sp|P34949|MPI_HUMAN Mannose-6-phosphate isomerase OS=Homo sapiens OX=9606 GN=MPI PE=1 SV=2	1	8	8	8	31.9	46.655	114000	133810	100190	110990	136250	114250	57314	56424	58769
P35080	PFN2	sp|P35080|PROF2_HUMAN Profilin-2 OS=Homo sapiens OX=9606 GN=PFN2 PE=1 SV=3	1	6	6	6	43.6	15.046	684150	1936900	701280	572990	667910	557430	694580	647110	580180
P35221;Q9UI47;REV__Q9P2T0	CTNNA1	sp|P35221|CTNA1_HUMAN Catenin alpha-1 OS=Homo sapiens OX=9606 GN=CTNNA1 PE=1 SV=1	3	37	37	30	52.1	100.07	344560	362020	337340	344230	337210	333230	334820	350400	356400
P35222	CTNNB1	sp|P35222|CTNB1_HUMAN Catenin beta-1 OS=Homo sapiens OX=9606 GN=CTNNB1 PE=1 SV=1	1	22	22	19	45.3	85.496	242900	259390	241780	238510	249030	250520	258860	271890	272910
P35226	BMI1	sp|P35226|BMI1_HUMAN Polycomb complex protein BMI-1 OS=Homo sapiens OX=9606 GN=BMI1 PE=1 SV=2	1	2	2	2	8.6	36.949	29193	38678	24944	27480	19535		37965	46760	33680
P35232	PHB1	sp|P35232|PHB1_HUMAN Prohibitin 1 OS=Homo sapiens OX=9606 GN=PHB1 PE=1 SV=1	1	16	16	16	73.5	29.804	1745800	1701900	1537000	1504900	1627800	1503400	1806400	1845000	1866200
P35237	SERPINB6	sp|P35237|SPB6_HUMAN Serpin B6 OS=Homo sapiens OX=9606 GN=SERPINB6 PE=1 SV=3	1	18	18	17	59.8	42.621	944330	997720	978130	877740	805490	888770	636910	623630	675200
P35240	NF2	sp|P35240|MERL_HUMAN Merlin OS=Homo sapiens OX=9606 GN=NF2 PE=1 SV=1	1	5	5	5	9.6	69.689	68925	44650	43150	26174	36174	33648	46536	45646	43582
P35241	RDX	sp|P35241|RADI_HUMAN Radixin OS=Homo sapiens OX=9606 GN=RDX PE=1 SV=1	1	30	15	15	46.8	68.563	342670	341010	303740	328700	324970	296610	360640	344950	333720
P35244	RPA3	sp|P35244|RFA3_HUMAN Replication protein A 14 kDa subunit OS=Homo sapiens OX=9606 GN=RPA3 PE=1 SV=1	1	4	4	4	45.5	13.569	335690	342170	358070	376800	364600	345790	325050	383650	374620
P35249	RFC4	sp|P35249|RFC4_HUMAN Replication factor C subunit 4 OS=Homo sapiens OX=9606 GN=RFC4 PE=1 SV=2	1	14	14	14	44.1	39.681	222870	203140	200700	198360	216880	198520	235790	239440	213760
P35250	RFC2	sp|P35250|RFC2_HUMAN Replication factor C subunit 2 OS=Homo sapiens OX=9606 GN=RFC2 PE=1 SV=3	1	12	12	12	45.2	39.157	255060	281170	241520	239390	265820	221630	296870	282990	302980
P35251	RFC1	sp|P35251|RFC1_HUMAN Replication factor C subunit 1 OS=Homo sapiens OX=9606 GN=RFC1 PE=1 SV=4	1	20	20	20	22.5	128.25	121220	125510	122590	127380	131230	116670	133560	141250	139610
P35268	RPL22	sp|P35268|RL22_HUMAN 60S ribosomal protein L22 OS=Homo sapiens OX=9606 GN=RPL22 PE=1 SV=2	1	3	3	3	30.5	14.787	2283000	2349400	2082500	1996000	2277800	2175000	2260000	2306600	2169000
P35269	GTF2F1	sp|P35269|T2FA_HUMAN General transcription factor IIF subunit 1 OS=Homo sapiens OX=9606 GN=GTF2F1 PE=1 SV=2	1	13	13	13	32.5	58.24	488170	527180	473550	393120	422180	369920	405190	399690	423030
P35270	SPR	sp|P35270|SPRE_HUMAN Sepiapterin reductase OS=Homo sapiens OX=9606 GN=SPR PE=1 SV=1	1	7	7	7	37.5	28.048	168520	171130	167670	141830	142070	124740	147260	166720	154800
P35442	THBS2	sp|P35442|TSP2_HUMAN Thrombospondin-2 OS=Homo sapiens OX=9606 GN=THBS2 PE=1 SV=2	1	4	4	4	4.6	129.99	44252	45463	66376	35843	42511	38100
P35555	FBN1	sp|P35555|FBN1_HUMAN Fibrillin-1 OS=Homo sapiens OX=9606 GN=FBN1 PE=1 SV=4	1	9	9	8	4.4	312.3	55632	50853	43329	67938	63134	62522	39208	27005	37065
P35556	FBN2	sp|P35556|FBN2_HUMAN Fibrillin-2 OS=Homo sapiens OX=9606 GN=FBN2 PE=1 SV=3	1	6	5	5	3	314.77	54431	49331	32358	49153	78103			44605
P35573	AGL	sp|P35573|GDE_HUMAN Glycogen debranching enzyme OS=Homo sapiens OX=9606 GN=AGL PE=1 SV=3	1	25	25	25	21.4	174.76	107020	109380	96390	99371	105950	102860	87101	81884	85124
P35579;P12883;P12882;Q9UKX2;P13535	MYH9	sp|P35579|MYH9_HUMAN Myosin-9 OS=Homo sapiens OX=9606 GN=MYH9 PE=1 SV=4	5	164	164	137	69.6	226.53	4790400	4883100	4343400	5397000	5532800	5326400	4378700	4500700	4221700
P35580;P13533	MYH10	sp|P35580|MYH10_HUMAN Myosin-10 OS=Homo sapiens OX=9606 GN=MYH10 PE=1 SV=3	2	94	73	67	50.6	229	321290	329190	275820	334760	350020	347660	282350	290160	270680
P35606	COPB2	sp|P35606|COPB2_HUMAN Coatomer subunit beta OS=Homo sapiens OX=9606 GN=COPB2 PE=1 SV=2	1	39	39	39	58.5	102.49	634200	606190	605850	657260	664890	635870	522830	487890	538220
P35610	SOAT1	sp|P35610|SOAT1_HUMAN Sterol O-acyltransferase 1 OS=Homo sapiens OX=9606 GN=SOAT1 PE=1 SV=3	1	11	11	11	21.1	64.734	133360	117500	122450	101730	95252	94647	121620	121240	120060
P35611	ADD1	sp|P35611|ADDA_HUMAN Alpha-adducin OS=Homo sapiens OX=9606 GN=ADD1 PE=1 SV=2	1	13	13	13	23.7	80.954	382290	405670	314750	276940	318120	310310	241660	227640	204510
P35613	BSG	sp|P35613|BASI_HUMAN Basigin OS=Homo sapiens OX=9606 GN=BSG PE=1 SV=2	1	9	9	9	33.8	42.2	792460	793470	670300	729440	777840	735340	672770	657030	648870
P35625	TIMP3	sp|P35625|TIMP3_HUMAN Metalloproteinase inhibitor 3 OS=Homo sapiens OX=9606 GN=TIMP3 PE=1 SV=2	1	5	5	5	24.6	24.145	70937	63725	58417	45125	51567	42022	37093	32273	40554
P35637	FUS	sp|P35637|FUS_HUMAN RNA-binding protein FUS OS=Homo sapiens OX=9606 GN=FUS PE=1 SV=1	1	9	7	7	16.7	53.425	829790	728420	669630	616430	599850	543500	736210	682970	742880
P35658	NUP214	sp|P35658|NU214_HUMAN Nuclear pore complex protein Nup214 OS=Homo sapiens OX=9606 GN=NUP214 PE=1 SV=2	1	26	26	26	19.6	213.62	162510	155200	148700	144440	157620	143350	171600	164300	157570
P35659	DEK	sp|P35659|DEK_HUMAN Protein DEK OS=Homo sapiens OX=9606 GN=DEK PE=1 SV=1	1	14	14	14	32.8	42.674	991150	1020900	998430	1086400	1065200	1145200	918250	1024200	953900
P35749	MYH11	sp|P35749|MYH11_HUMAN Myosin-11 OS=Homo sapiens OX=9606 GN=MYH11 PE=1 SV=3	1	23	2	2	11.4	227.34
P35754	GLRX	sp|P35754|GLRX1_HUMAN Glutaredoxin-1 OS=Homo sapiens OX=9606 GN=GLRX PE=1 SV=2	1	4	4	4	43.4	11.776	148820	211890	178050	185870	214620	199390	192080	182240	178700
P35813	PPM1A	sp|P35813|PPM1A_HUMAN Protein phosphatase 1A OS=Homo sapiens OX=9606 GN=PPM1A PE=1 SV=1	1	10	10	8	38.7	42.447	119170	144950	117120	113370	118100	103010	129450	135650	120000
P35914	HMGCL	sp|P35914|HMGCL_HUMAN Hydroxymethylglutaryl-CoA lyase, mitochondrial OS=Homo sapiens OX=9606 GN=HMGCL PE=1 SV=2	1	5	5	5	23.4	34.36	118080	108970	103380	111760	110180	104010	119730	118040	119790
P35998	PSMC2	sp|P35998|PRS7_HUMAN 26S proteasome regulatory subunit 7 OS=Homo sapiens OX=9606 GN=PSMC2 PE=1 SV=3	1	29	29	29	67.9	48.633	656450	625810	588620	580230	620430	599810	551310	550320	555230
P36021	SLC16A2	sp|P36021|MOT8_HUMAN Monocarboxylate transporter 8 OS=Homo sapiens OX=9606 GN=SLC16A2 PE=1 SV=2	1	2	2	2	4.5	59.511		30135	55296						22964
P36404	ARL2	sp|P36404|ARL2_HUMAN ADP-ribosylation factor-like protein 2 OS=Homo sapiens OX=9606 GN=ARL2 PE=1 SV=4	1	7	7	7	45.1	20.878	163460	156180	185820	150820	147250	163870	164590	162130	181120
P36405	ARL3	sp|P36405|ARL3_HUMAN ADP-ribosylation factor-like protein 3 OS=Homo sapiens OX=9606 GN=ARL3 PE=1 SV=2	1	6	6	6	50	20.455	336000	369130	368250	373420	378730	338180	381340	375390	364510
P36507	MAP2K2	sp|P36507|MP2K2_HUMAN Dual specificity mitogen-activated protein kinase kinase 2 OS=Homo sapiens OX=9606 GN=MAP2K2 PE=1 SV=1	1	14	14	8	40.5	44.424	371680	371560	322620	342500	346300	323160	360830	363520	337260
P36542	ATP5F1C	sp|P36542|ATPG_HUMAN ATP synthase subunit gamma, mitochondrial OS=Homo sapiens OX=9606 GN=ATP5F1C PE=1 SV=1	1	9	9	9	30.2	32.996	1002000	791870	905880	938520	960560	955720	968300	1028500	1057300
P36543;Q96A05	ATP6V1E1	sp|P36543|VATE1_HUMAN V-type proton ATPase subunit E 1 OS=Homo sapiens OX=9606 GN=ATP6V1E1 PE=1 SV=1	2	8	8	8	36.7	26.145	209610	210200	193040	184590	177060	175950	180360	184920	185360
P36551	CPOX	sp|P36551|HEM6_HUMAN Oxygen-dependent coproporphyrinogen-III oxidase, mitochondrial OS=Homo sapiens OX=9606 GN=CPOX PE=1 SV=3	1	20	20	20	46.9	50.151	372890	374110	336930	328660	349310	338880	382860	384220	368980
P36578	RPL4	sp|P36578|RL4_HUMAN 60S ribosomal protein L4 OS=Homo sapiens OX=9606 GN=RPL4 PE=1 SV=5	1	22	22	22	49.9	47.697	2233100	2327100	2115000	2064100	2116000	2003500	2058700	2073900	2061800
P36639	NUDT1	sp|P36639|8ODP_HUMAN Oxidized purine nucleoside triphosphate hydrolase OS=Homo sapiens OX=9606 GN=NUDT1 PE=1 SV=4	1	3	3	3	25.6	17.951	313710	314780	282540	319650	346920	318700	265420	362380	312540
P36776	LONP1	sp|P36776|LONM_HUMAN Lon protease homolog, mitochondrial OS=Homo sapiens OX=9606 GN=LONP1 PE=1 SV=2	1	29	29	29	37.4	106.49	345270	344320	300010	289570	296930	300350	356410	356410	322500
P36871	PGM1	sp|P36871|PGM1_HUMAN Phosphoglucomutase-1 OS=Homo sapiens OX=9606 GN=PGM1 PE=1 SV=3	1	21	21	21	42.7	61.448	348230	334660	319250	334700	345200	329450	321110	315250	305850
P36873	PPP1CC	sp|P36873|PP1G_HUMAN Serine/threonine-protein phosphatase PP1-gamma catalytic subunit OS=Homo sapiens OX=9606 GN=PPP1CC PE=1 SV=1	1	17	2	2	54.8	36.983	178520	193090	160170	147870	180770	137570	165270	183130	170530
P36897	TGFBR1	sp|P36897|TGFR1_HUMAN TGF-beta receptor type-1 OS=Homo sapiens OX=9606 GN=TGFBR1 PE=1 SV=1	1	1	1	1	3	55.959
P36915	GNL1	sp|P36915|GNL1_HUMAN Guanine nucleotide-binding protein-like 1 OS=Homo sapiens OX=9606 GN=GNL1 PE=1 SV=2	1	13	13	13	26.5	68.66	292330	260430	274830	262190	298850	268890	308720	286820	315730
P36954	POLR2I	sp|P36954|RPB9_HUMAN DNA-directed RNA polymerase II subunit RPB9 OS=Homo sapiens OX=9606 GN=POLR2I PE=1 SV=1	1	5	5	4	54.4	14.523	71726	68592	48180	27316	29188	23429	57602	54297	58091
P36957	DLST	sp|P36957|ODO2_HUMAN Dihydrolipoyllysine-residue succinyltransferase component of 2-oxoglutarate dehydrogenase complex, mitochondrial OS=Homo sapiens OX=9606 GN=DLST PE=1 SV=4	1	11	11	11	33.6	48.755	784950	673900	702860	717450	757650	777250	766040	783130	774030
P36969	GPX4	sp|P36969|GPX4_HUMAN Phospholipid hydroperoxide glutathione peroxidase OS=Homo sapiens OX=9606 GN=GPX4 PE=1 SV=3	1	6	6	6	38.6	22.174	97975	101590	100630	64342	75838	64490	99515	101270	116250
P37108	SRP14	sp|P37108|SRP14_HUMAN Signal recognition particle 14 kDa protein OS=Homo sapiens OX=9606 GN=SRP14 PE=1 SV=2	1	6	6	6	41.2	14.57	632300	510350	532440	478170	560670	504790	582670	568710	618650
P37173	TGFBR2	sp|P37173|TGFR2_HUMAN TGF-beta receptor type-2 OS=Homo sapiens OX=9606 GN=TGFBR2 PE=1 SV=2	1	2	2	2	6.2	64.567
P37198	NUP62	sp|P37198|NUP62_HUMAN Nuclear pore glycoprotein p62 OS=Homo sapiens OX=9606 GN=NUP62 PE=1 SV=3	1	12	12	12	28	53.254	130290	133290	125220	127750	112160	112600	111360	114320	119570
P37235;P84074;P61601	HPCAL1; HPCA	sp|P37235|HPCL1_HUMAN Hippocalcin-like protein 1 OS=Homo sapiens OX=9606 GN=HPCAL1 PE=1 SV=3;sp|P84074|HPCA_HUMAN Neuron-specific calcium-binding protein hippocalcin OS=Homo sapiens OX=9606 GN=HPCA PE=1 SV=2	3	10	10	10	53.4	22.313	471150	510040	469370	389910	425450	381300	394130	389360	369700
P37268	FDFT1	sp|P37268|FDFT_HUMAN Squalene synthase OS=Homo sapiens OX=9606 GN=FDFT1 PE=1 SV=1	1	14	14	14	42	48.115	142100	154780	140520	217920	217290	226270	153280	150440	153450
P37275	ZEB1	sp|P37275|ZEB1_HUMAN Zinc finger E-box-binding homeobox 1 OS=Homo sapiens OX=9606 GN=ZEB1 PE=1 SV=2	1	3	2	2	3.5	124.07	20783		15323	21005	26909	21417	25244		24277
P37802	TAGLN2	sp|P37802|TAGL2_HUMAN Transgelin-2 OS=Homo sapiens OX=9606 GN=TAGLN2 PE=1 SV=3	1	15	15	14	75.9	22.391	4454100	3650000	4313000	5285200	4995800	5640100	4146700	4003700	4386800
P37837	TALDO1	sp|P37837|TALDO_HUMAN Transaldolase OS=Homo sapiens OX=9606 GN=TALDO1 PE=1 SV=2	1	14	14	14	38	37.54	1515900	1618600	1737100	1810900	1764600	1793700	1443200	1239900	1473000
P38117	ETFB	sp|P38117|ETFB_HUMAN Electron transfer flavoprotein subunit beta OS=Homo sapiens OX=9606 GN=ETFB PE=1 SV=3	1	13	13	13	48.2	27.843	510130	464840	430290	434520	451330	446600	440590	449900	415170
P38159;O75526;Q8N7X1;Q8IZ40	RBMX	sp|P38159|RBMX_HUMAN RNA-binding motif protein, X chromosome OS=Homo sapiens OX=9606 GN=RBMX PE=1 SV=3	4	17	17	4	42.5	42.331	1731600	1613500	1497700	1359900	1518800	1298400	1515000	1510700	1425600
P38432	COIL	sp|P38432|COIL_HUMAN Coilin OS=Homo sapiens OX=9606 GN=COIL PE=1 SV=1	1	8	8	8	16.7	62.608	43000	49220	34058	34446	41712	35667	42133	44275	37120
P38435	GGCX	sp|P38435|VKGC_HUMAN Vitamin K-dependent gamma-carboxylase OS=Homo sapiens OX=9606 GN=GGCX PE=1 SV=2	1	6	6	6	9.6	87.56	167590	159650	147790	137730	181670	163310	158730	151040	176440
P38571	LIPA	sp|P38571|LICH_HUMAN Lysosomal acid lipase/cholesteryl ester hydrolase OS=Homo sapiens OX=9606 GN=LIPA PE=1 SV=2	1	2	2	2	9	45.418	128840	135040			95676			27477	67751
P38606	ATP6V1A	sp|P38606|VATA_HUMAN V-type proton ATPase catalytic subunit A OS=Homo sapiens OX=9606 GN=ATP6V1A PE=1 SV=2	1	23	23	23	49.3	68.303	608840	613070	629990	600800	613310	585230	570480	611880	563910
P38646	HSPA9	sp|P38646|GRP75_HUMAN Stress-70 protein, mitochondrial OS=Homo sapiens OX=9606 GN=HSPA9 PE=1 SV=2	1	39	39	39	63	73.68	2758300	2773100	2595800	2283200	2428700	2309900	3099900	3130800	2934700
P38919	EIF4A3	sp|P38919|IF4A3_HUMAN Eukaryotic initiation factor 4A-III OS=Homo sapiens OX=9606 GN=EIF4A3 PE=1 SV=4	1	21	17	17	54.3	46.871	907530	765860	801020	760720	777570	811290	876520	824980	821980
P38935	IGHMBP2	sp|P38935|SMBP2_HUMAN DNA-binding protein SMUBP-2 OS=Homo sapiens OX=9606 GN=IGHMBP2 PE=1 SV=3	1	3	3	3	3.3	109.15					8443.2		10138		11859
P38936	CDKN1A	sp|P38936|CDN1A_HUMAN Cyclin-dependent kinase inhibitor 1 OS=Homo sapiens OX=9606 GN=CDKN1A PE=1 SV=3	1	3	3	3	26.2	18.119	38210	37756	34215	22490	23075	22733	43941	35271	41912
P39019	RPS19	sp|P39019|RS19_HUMAN 40S ribosomal protein S19 OS=Homo sapiens OX=9606 GN=RPS19 PE=1 SV=2	1	11	11	11	57.9	16.06	1112400	950450	1074600	982670	1009600	891930	925480	762040	948630
P39023;Q92901	RPL3	sp|P39023|RL3_HUMAN 60S ribosomal protein L3 OS=Homo sapiens OX=9606 GN=RPL3 PE=1 SV=2	2	25	25	25	52.6	46.108	1474500	1522300	1554800	1507300	1489700	1486700	1558100	1638200	1645600
P39060	COL18A1	sp|P39060|COIA1_HUMAN Collagen alpha-1(XVIII) chain OS=Homo sapiens OX=9606 GN=COL18A1 PE=1 SV=5	1	3	3	3	2.7	178.19		43752	34087	22547	19525
P39656	DDOST	sp|P39656|OST48_HUMAN Dolichyl-diphosphooligosaccharide--protein glycosyltransferase 48 kDa subunit OS=Homo sapiens OX=9606 GN=DDOST PE=1 SV=4	1	16	16	16	49.1	50.8	863590	708170	883290	995920	978810	989880	907240	947460	958670
P39687;O95626;O43423	ANP32A	sp|P39687|AN32A_HUMAN Acidic leucine-rich nuclear phosphoprotein 32 family member A OS=Homo sapiens OX=9606 GN=ANP32A PE=1 SV=1	3	10	10	7	39.4	28.585	618160	698460	600040	627150	737930	604310	637290	637910	608440
P39748	FEN1	sp|P39748|FEN1_HUMAN Flap endonuclease 1 OS=Homo sapiens OX=9606 GN=FEN1 PE=1 SV=1	1	13	13	13	39.5	42.592	512710	531310	523010	561940	558050	550110	659220	552100	583100
P39880;Q13948	CUX1; CUX1	sp|P39880|CUX1_HUMAN Homeobox protein cut-like 1 OS=Homo sapiens OX=9606 GN=CUX1 PE=1 SV=3;sp|Q13948|CASP_HUMAN Protein CASP OS=Homo sapiens OX=9606 GN=CUX1 PE=1 SV=2	2	5	5	5	4.1	164.19	34191	21452	28976	32598	34260	32728	33635		26653
P40121	CAPG	sp|P40121|CAPG_HUMAN Macrophage-capping protein OS=Homo sapiens OX=9606 GN=CAPG PE=1 SV=2	1	13	13	13	52.9	38.498	916440	822650	740060	912300	961860	942190	745320	754120	753830
P40123	CAP2	sp|P40123|CAP2_HUMAN Adenylyl cyclase-associated protein 2 OS=Homo sapiens OX=9606 GN=CAP2 PE=1 SV=1	1	13	12	12	36.7	52.823	251570	274250	239740	246980	261210	230840	258080	238920	222700
P40189	IL6ST	sp|P40189|IL6RB_HUMAN Interleukin-6 receptor subunit beta OS=Homo sapiens OX=9606 GN=IL6ST PE=1 SV=2	1	2	2	2	3.7	103.54
P40222;Q8N3L3	TXLNA	sp|P40222|TXLNA_HUMAN Alpha-taxilin OS=Homo sapiens OX=9606 GN=TXLNA PE=1 SV=3	2	24	24	23	41.6	61.89	358540	365190	299640	219880	249130	224010	313880	306290	285900
P40227	CCT6A	sp|P40227|TCPZ_HUMAN T-complex protein 1 subunit zeta OS=Homo sapiens OX=9606 GN=CCT6A PE=1 SV=3	1	21	21	18	54.8	58.024	1654500	1572400	1586400	1685400	1546800	1613000	1532500	1629200	1621300
P40261	NNMT	sp|P40261|NNMT_HUMAN Nicotinamide N-methyltransferase OS=Homo sapiens OX=9606 GN=NNMT PE=1 SV=1	1	8	8	8	31.8	29.574	691080	705110	732490	948180	918930	988100	595740	555090	605000
P40306	PSMB10	sp|P40306|PSB10_HUMAN Proteasome subunit beta type-10 OS=Homo sapiens OX=9606 GN=PSMB10 PE=1 SV=1	1	5	5	5	33	28.936	78049	83679	62567	67731	91304	59557	42167	43175	36271
P40337	VHL	sp|P40337|VHL_HUMAN von Hippel-Lindau disease tumor suppressor OS=Homo sapiens OX=9606 GN=VHL PE=1 SV=2	1	2	2	2	11.3	24.152		33600	36622	30926		35157	41011		51351
P40424	PBX1	sp|P40424|PBX1_HUMAN Pre-B-cell leukemia transcription factor 1 OS=Homo sapiens OX=9606 GN=PBX1 PE=1 SV=1	1	4	4	3	14.7	46.625		13263	20494	16842	11142	16292		5360.4
P40425;Q9BYU1;P40426	PBX2	sp|P40425|PBX2_HUMAN Pre-B-cell leukemia transcription factor 2 OS=Homo sapiens OX=9606 GN=PBX2 PE=1 SV=2	3	3	2	2	7.4	45.881			6516.6	5299.9	3556.6
P40429;Q6NVV1	RPL13A	sp|P40429|RL13A_HUMAN 60S ribosomal protein L13a OS=Homo sapiens OX=9606 GN=RPL13A PE=1 SV=2	2	11	11	11	42.9	23.577	1809300	1544400	1496900	1383600	1476100	1432400	1559100	1413100	1490200
P40616	ARL1	sp|P40616|ARL1_HUMAN ADP-ribosylation factor-like protein 1 OS=Homo sapiens OX=9606 GN=ARL1 PE=1 SV=1	1	8	8	8	61.9	20.417	317620	249680	461970	577010	480860	455820	367380	502600	444490
P40692	MLH1	sp|P40692|MLH1_HUMAN DNA mismatch repair protein Mlh1 OS=Homo sapiens OX=9606 GN=MLH1 PE=1 SV=1	1	6	6	6	10.1	84.6	31660	29604	28651		18910		28205	35288	23515
P40763	STAT3	sp|P40763|STAT3_HUMAN Signal transducer and activator of transcription 3 OS=Homo sapiens OX=9606 GN=STAT3 PE=1 SV=2	1	25	25	25	40.3	88.067	192780	205980	188400	166950	162380	166120	131700	125060	123610
P40818	USP8	sp|P40818|UBP8_HUMAN Ubiquitin carboxyl-terminal hydrolase 8 OS=Homo sapiens OX=9606 GN=USP8 PE=1 SV=1	1	14	14	14	15.4	127.52	107380	111300	98182	93322	110940	94924	110260	104400	97699
P40855	PEX19	sp|P40855|PEX19_HUMAN Peroxisomal biogenesis factor 19 OS=Homo sapiens OX=9606 GN=PEX19 PE=1 SV=1	1	6	6	6	32.4	32.806	89194	104350	78877	66937	79183	62469	74743	78544	68382
P40925	MDH1	sp|P40925|MDHC_HUMAN Malate dehydrogenase, cytoplasmic OS=Homo sapiens OX=9606 GN=MDH1 PE=1 SV=4	1	13	13	13	44.9	36.426	2699800	2758500	2735100	3010000	2841500	2853800	2520400	2385000	2620000
P40926	MDH2	sp|P40926|MDHM_HUMAN Malate dehydrogenase, mitochondrial OS=Homo sapiens OX=9606 GN=MDH2 PE=1 SV=3	1	17	17	17	63.6	35.503	1971600	1845100	1910000	1925300	2056200	1998300	2059000	2082500	1991100
P40937	RFC5	sp|P40937|RFC5_HUMAN Replication factor C subunit 5 OS=Homo sapiens OX=9606 GN=RFC5 PE=1 SV=1	1	13	13	13	45.9	38.496	160920	187180	170120	177670	181740	178430	189090	205410	188070
P40938	RFC3	sp|P40938|RFC3_HUMAN Replication factor C subunit 3 OS=Homo sapiens OX=9606 GN=RFC3 PE=1 SV=2	1	18	18	18	58.4	40.556	173850	148820	155180	147870	162880	151280	192850	183300	193810
P40939	HADHA	sp|P40939|ECHA_HUMAN Trifunctional enzyme subunit alpha, mitochondrial OS=Homo sapiens OX=9606 GN=HADHA PE=1 SV=2	1	31	31	31	52	82.999	842730	808720	799670	750810	784550	859640	939440	912590	929610
P41091;Q2VIR3	EIF2S3; EIF2S3B	sp|P41091|IF2G_HUMAN Eukaryotic translation initiation factor 2 subunit 3 OS=Homo sapiens OX=9606 GN=EIF2S3 PE=1 SV=3;sp|Q2VIR3|IF2GL_HUMAN Eukaryotic translation initiation factor 2 subunit 3B OS=Homo sapiens OX=9606 GN=EIF2S3B PE=2 SV=2	2	21	21	21	51.5	51.109	885760	858530	797200	791090	858820	810940	968170	926810	856610
P41134	ID1	sp|P41134|ID1_HUMAN DNA-binding protein inhibitor ID-1 OS=Homo sapiens OX=9606 GN=ID1 PE=1 SV=3	1	1	1	1	11.6	16.132
P41208;Q12798	CETN2	sp|P41208|CETN2_HUMAN Centrin-2 OS=Homo sapiens OX=9606 GN=CETN2 PE=1 SV=1	2	6	6	6	41.3	19.738	66109	72737	70648	66677	68393	87543	52888	62132	63914
P41214	EIF2D	sp|P41214|EIF2D_HUMAN Eukaryotic translation initiation factor 2D OS=Homo sapiens OX=9606 GN=EIF2D PE=1 SV=3	1	12	12	12	32	64.706	164030	177820	140130	114420	141410	110530	140690	144120	131680
P41219	PRPH	sp|P41219|PERI_HUMAN Peripherin OS=Homo sapiens OX=9606 GN=PRPH PE=1 SV=2	1	5	1	1	10	53.65
P41221;Q9H1J7	WNT5A	sp|P41221|WNT5A_HUMAN Protein Wnt-5a OS=Homo sapiens OX=9606 GN=WNT5A PE=1 SV=2	2	6	6	6	23.2	42.339	95042	101810	66816	52078	62483	55620	26230	23820	20599
P41223	BUD31	sp|P41223|BUD31_HUMAN Protein BUD31 homolog OS=Homo sapiens OX=9606 GN=BUD31 PE=1 SV=2	1	8	8	8	54.9	17	91705	105940	88737	76526	71289	67365	128830	118760	148000
P41226	UBA7	sp|P41226|UBA7_HUMAN Ubiquitin-like modifier-activating enzyme 7 OS=Homo sapiens OX=9606 GN=UBA7 PE=1 SV=2	1	10	10	10	13.5	111.69	74527	60708	99226	67730	54867	80645	50647	39023	31651
P41227;Q9BSU3	NAA10	sp|P41227|NAA10_HUMAN N-alpha-acetyltransferase 10 OS=Homo sapiens OX=9606 GN=NAA10 PE=1 SV=1	2	12	12	12	62.1	26.458	136950	131310	149430	122520	124620	132280	134690	139370	129540
P41229;P29375;Q9BY66	KDM5C	sp|P41229|KDM5C_HUMAN Lysine-specific demethylase 5C OS=Homo sapiens OX=9606 GN=KDM5C PE=1 SV=2	3	3	3	3	2.6	175.72		12631	13209			13638	13129		12741
P41236;Q6NXS1	PPP1R2; PPP1R2B	sp|P41236|IPP2_HUMAN Protein phosphatase inhibitor 2 OS=Homo sapiens OX=9606 GN=PPP1R2 PE=1 SV=2;sp|Q6NXS1|IPP2B_HUMAN Protein phosphatase inhibitor 2 family member B OS=Homo sapiens OX=9606 GN=PPP1R2B PE=1 SV=2	2	8	8	8	47.8	23.015	84377	76241	67665	77558	90102	79410	111390	102990	88795
P41240	CSK	sp|P41240|CSK_HUMAN Tyrosine-protein kinase CSK OS=Homo sapiens OX=9606 GN=CSK PE=1 SV=1	1	11	11	11	34.7	50.704	119280	119150	113970	104440	107350	99802	116990	116940	118920
P41250	GARS1	sp|P41250|GARS_HUMAN Glycine--tRNA ligase OS=Homo sapiens OX=9606 GN=GARS1 PE=1 SV=3	1	26	26	26	41.1	83.165	305930	286020	330570	389350	374950	405840	341430	382530	360660
P41252	IARS1	sp|P41252|SYIC_HUMAN Isoleucine--tRNA ligase, cytoplasmic OS=Homo sapiens OX=9606 GN=IARS1 PE=1 SV=2	1	41	41	41	42.2	144.5	397380	429400	400640	433410	427700	429660	471390	458240	470880
P41567	EIF1	sp|P41567|EIF1_HUMAN Eukaryotic translation initiation factor 1 OS=Homo sapiens OX=9606 GN=EIF1 PE=1 SV=1	1	9	9	3	77.9	12.732	435920	482450	416430	265500	225760	264160	605760	625640	551780
P41743	PRKCI	sp|P41743|KPCI_HUMAN Protein kinase C iota type OS=Homo sapiens OX=9606 GN=PRKCI PE=1 SV=2	1	5	5	5	9.7	68.262	57848	61520	58708	54980	54286	52895	55539	64034	62253
P42025	ACTR1B	sp|P42025|ACTY_HUMAN Beta-centractin OS=Homo sapiens OX=9606 GN=ACTR1B PE=1 SV=1	1	11	6	5	43.1	42.293	362250	470860	308650	385940	336090	377050	289740	319550	239520
P42126	ECI1	sp|P42126|ECI1_HUMAN Enoyl-CoA delta isomerase 1, mitochondrial OS=Homo sapiens OX=9606 GN=ECI1 PE=1 SV=1	1	5	5	5	23.2	32.816	276040	289800	203830	233430	57846	303420	362620	491120	455150
P42166	TMPO	sp|P42166|LAP2A_HUMAN Lamina-associated polypeptide 2, isoform alpha OS=Homo sapiens OX=9606 GN=TMPO PE=1 SV=2	1	27	27	16	55.3	75.491	1165000	1181000	1058200	944950	1021200	930330	1087600	1052400	1011900
P42167	TMPO	sp|P42167|LAP2B_HUMAN Lamina-associated polypeptide 2, isoforms beta/gamma OS=Homo sapiens OX=9606 GN=TMPO PE=1 SV=2	1	23	12	12	61.7	50.67	843180	773180	692920	707720	814830	723320	747960	736530	751010
P42224	STAT1	sp|P42224|STAT1_HUMAN Signal transducer and activator of transcription 1-alpha/beta OS=Homo sapiens OX=9606 GN=STAT1 PE=1 SV=2	1	33	33	33	47.9	87.334	1599300	1572000	1469700	1426000	1549800	1441200	1292700	1245800	1276800
P42226	STAT6	sp|P42226|STAT6_HUMAN Signal transducer and activator of transcription 6 OS=Homo sapiens OX=9606 GN=STAT6 PE=1 SV=1	1	8	8	8	13	94.134	48385	49063	67021	41901	45778	35576	24183	28986	28887
P42285	MTREX	sp|P42285|MTREX_HUMAN Exosome RNA helicase MTR4 OS=Homo sapiens OX=9606 GN=MTREX PE=1 SV=3	1	31	31	31	38.3	117.8	191550	176890	185730	172850	179540	168310	186930	184480	182950
P42330;P17516	AKR1C3	sp|P42330|AK1C3_HUMAN Aldo-keto reductase family 1 member C3 OS=Homo sapiens OX=9606 GN=AKR1C3 PE=1 SV=4	2	13	13	7	57.6	36.853	333890	302650	339710	306950	318180	292670	187560	199360	193560
P42336	PIK3CA	sp|P42336|PK3CA_HUMAN Phosphatidylinositol 4,5-bisphosphate 3-kinase catalytic subunit alpha isoform OS=Homo sapiens OX=9606 GN=PIK3CA PE=1 SV=2	1	4	4	4	5.3	124.28	41401	48295	35889	31308	30988		41312	41253	38613
P42338	PIK3CB	sp|P42338|PK3CB_HUMAN Phosphatidylinositol 4,5-bisphosphate 3-kinase catalytic subunit beta isoform OS=Homo sapiens OX=9606 GN=PIK3CB PE=1 SV=1	1	1	1	1	1.4	122.76
P42345	MTOR	sp|P42345|MTOR_HUMAN Serine/threonine-protein kinase mTOR OS=Homo sapiens OX=9606 GN=MTOR PE=1 SV=1	1	24	24	24	12.9	288.89	842780	850170	848060	788000	737990	753380	913100	851570	845260
P42356;A4QPH2;Q8N8J0	PI4KA	sp|P42356|PI4KA_HUMAN Phosphatidylinositol 4-kinase alpha OS=Homo sapiens OX=9606 GN=PI4KA PE=1 SV=4	3	21	21	21	13.3	236.83	68944	68720	65501	52062	50057	41873	63661	69652	60044
P42566	EPS15	sp|P42566|EPS15_HUMAN Epidermal growth factor receptor substrate 15 OS=Homo sapiens OX=9606 GN=EPS15 PE=1 SV=2	1	15	15	15	22.9	98.655	138310	142520	120380	119860	127150	109600	146630	134130	135420
P42574	CASP3	sp|P42574|CASP3_HUMAN Caspase-3 OS=Homo sapiens OX=9606 GN=CASP3 PE=1 SV=2	1	7	7	7	31	31.608	65352	65074	73022	87145	47405	82673	72384	68019	59948
P42575	CASP2	sp|P42575|CASP2_HUMAN Caspase-2 OS=Homo sapiens OX=9606 GN=CASP2 PE=1 SV=2	1	8	8	8	23.2	50.685	33892	39776	33429	11879	11288	10649	42615	39338	38959
P42677	RPS27	sp|P42677|RS27_HUMAN 40S ribosomal protein S27 OS=Homo sapiens OX=9606 GN=RPS27 PE=1 SV=3	1	5	5	3	40.5	9.461	1729300	1520800	1445900	1382500	1426500	1408000	1471500	1594400	1386500
P42694	HELZ	sp|P42694|HELZ_HUMAN Probable helicase with zinc finger domain OS=Homo sapiens OX=9606 GN=HELZ PE=1 SV=2	1	8	8	8	5.6	218.97	748140	944090	825110	908810	900370	1196400	397530	720100	740600
P42695	NCAPD3	sp|P42695|CNDD3_HUMAN Condensin-2 complex subunit D3 OS=Homo sapiens OX=9606 GN=NCAPD3 PE=1 SV=2	1	10	10	10	9.2	168.89	113350	101630	77010	75905	74297	57370	108960	132140	119830
P42696	RBM34	sp|P42696|RBM34_HUMAN RNA-binding protein 34 OS=Homo sapiens OX=9606 GN=RBM34 PE=1 SV=2	1	7	7	7	22.1	48.564	203260	221050	198610	153380	157430	167950	186270	226580	191980
P42704	LRPPRC	sp|P42704|LPPRC_HUMAN Leucine-rich PPR motif-containing protein, mitochondrial OS=Homo sapiens OX=9606 GN=LRPPRC PE=1 SV=3	1	72	72	72	59.6	157.9	725970	761930	764540	677700	681250	698920	836860	866460	842060
P42765	ACAA2	sp|P42765|THIM_HUMAN 3-ketoacyl-CoA thiolase, mitochondrial OS=Homo sapiens OX=9606 GN=ACAA2 PE=1 SV=2	1	18	18	18	57.7	41.924	481780	556450	452750	482320	483550	487570	581310	584780	555700
P42766	RPL35	sp|P42766|RL35_HUMAN 60S ribosomal protein L35 OS=Homo sapiens OX=9606 GN=RPL35 PE=1 SV=2	1	5	5	5	33.3	14.551	1369700	1223000	1127900	1087100	1292300	1030900	1269900	1312800	1100000
P42771;P42772	CDKN2A	sp|P42771|CDN2A_HUMAN Cyclin-dependent kinase inhibitor 2A OS=Homo sapiens OX=9606 GN=CDKN2A PE=1 SV=2	2	6	6	6	59	16.532	1010600	1131900	1102300	885330	715320	800620	676050	754530	779360
P42773	CDKN2C	sp|P42773|CDN2C_HUMAN Cyclin-dependent kinase 4 inhibitor C OS=Homo sapiens OX=9606 GN=CDKN2C PE=1 SV=1	1	2	2	2	14.9	18.127	34830	39750	34786						23220
P42785	PRCP	sp|P42785|PCP_HUMAN Lysosomal Pro-X carboxypeptidase OS=Homo sapiens OX=9606 GN=PRCP PE=1 SV=1	1	9	9	9	24.6	55.799	219910	205440	192280	205870	177130	178170	188680	195910	212080
P42858	HTT	sp|P42858|HD_HUMAN Huntingtin OS=Homo sapiens OX=9606 GN=HTT PE=1 SV=2	1	28	28	28	12.8	347.6	54415	55259	51638	54434	54627	48921	58759	61664	56963
P42892	ECE1	sp|P42892|ECE1_HUMAN Endothelin-converting enzyme 1 OS=Homo sapiens OX=9606 GN=ECE1 PE=1 SV=2	1	16	16	16	25.8	87.163	250880	212050	270510	209630	202980	219380	251810	242350	248710
P43003	SLC1A3	sp|P43003|EAA1_HUMAN Excitatory amino acid transporter 1 OS=Homo sapiens OX=9606 GN=SLC1A3 PE=1 SV=1	1	2	2	2	4.2	59.572	29357	34283	34780	30494	28332		30194	61403	34881
P43007	SLC1A4	sp|P43007|SATT_HUMAN Neutral amino acid transporter A OS=Homo sapiens OX=9606 GN=SLC1A4 PE=1 SV=1	1	6	6	6	17.7	55.722	71544	56767	70113	83208	70532	72117	153580	200270	165470
P43034	PAFAH1B1	sp|P43034|LIS1_HUMAN Platelet-activating factor acetylhydrolase IB subunit beta OS=Homo sapiens OX=9606 GN=PAFAH1B1 PE=1 SV=2	1	16	16	16	50.2	46.637	529290	557840	511860	549810	578150	577970	564680	592960	547300
P43121	MCAM	sp|P43121|MUC18_HUMAN Cell surface glycoprotein MUC18 OS=Homo sapiens OX=9606 GN=MCAM PE=1 SV=2	1	4	4	4	8.8	71.607	35512	33584		33339	49819	39244	32992	40228	42573
P43155	CRAT	sp|P43155|CACP_HUMAN Carnitine O-acetyltransferase OS=Homo sapiens OX=9606 GN=CRAT PE=1 SV=5	1	12	12	12	23.8	70.857	165150	183520	157120	159960	171610	149230	158660	153490	157480
P43235;O60911	CTSK	sp|P43235|CATK_HUMAN Cathepsin K OS=Homo sapiens OX=9606 GN=CTSK PE=1 SV=1	2	7	7	7	34	36.966	161880	174460	180110	111700	134380	141180	50224	56987	63142
P43243	MATR3	sp|P43243|MATR3_HUMAN Matrin-3 OS=Homo sapiens OX=9606 GN=MATR3 PE=1 SV=2	1	34	34	34	42.6	94.622	1044900	1049900	936920	899780	972180	921710	1035100	1012200	929730
P43246	MSH2	sp|P43246|MSH2_HUMAN DNA mismatch repair protein Msh2 OS=Homo sapiens OX=9606 GN=MSH2 PE=1 SV=1	1	27	27	27	33.2	104.74	272910	266940	250780	252460	279760	258050	296740	294360	290820
P43250	GRK6	sp|P43250|GRK6_HUMAN G protein-coupled receptor kinase 6 OS=Homo sapiens OX=9606 GN=GRK6 PE=1 SV=2	1	1	1	1	2.8	65.99
P43304	GPD2	sp|P43304|GPDM_HUMAN Glycerol-3-phosphate dehydrogenase, mitochondrial OS=Homo sapiens OX=9606 GN=GPD2 PE=1 SV=3	1	29	29	29	48.4	80.852	346910	313620	301110	253330	270480	263910	352210	334410	362380
P43307	SSR1	sp|P43307|SSRA_HUMAN Translocon-associated protein subunit alpha OS=Homo sapiens OX=9606 GN=SSR1 PE=1 SV=3	1	4	4	4	17.8	32.235	291530	257920	254820	413120	344320	424610	386740	372080	362200
P43378	PTPN9	sp|P43378|PTN9_HUMAN Tyrosine-protein phosphatase non-receptor type 9 OS=Homo sapiens OX=9606 GN=PTPN9 PE=1 SV=1	1	10	10	10	20.9	68.019	97287	74779	90766	87612	102750	84366	90738	90492	105390
P43487	RANBP1	sp|P43487|RANG_HUMAN Ran-specific GTPase-activating protein OS=Homo sapiens OX=9606 GN=RANBP1 PE=1 SV=1	1	11	11	11	68.7	23.31	1084800	1072100	986110	1088800	1015800	1013600	931190	1070100	1042700
P43490	NAMPT	sp|P43490|NAMPT_HUMAN Nicotinamide phosphoribosyltransferase OS=Homo sapiens OX=9606 GN=NAMPT PE=1 SV=1	1	26	26	26	61.7	55.52	544460	532230	500280	479720	493130	520250	404170	370100	394170
P43686	PSMC4	sp|P43686|PRS6B_HUMAN 26S proteasome regulatory subunit 6B OS=Homo sapiens OX=9606 GN=PSMC4 PE=1 SV=2	1	23	23	23	57.9	47.366	422470	397700	393440	412640	424000	426490	412610	416840	392080
P43897	TSFM	sp|P43897|EFTS_HUMAN Elongation factor Ts, mitochondrial OS=Homo sapiens OX=9606 GN=TSFM PE=1 SV=2	1	6	6	6	29.8	35.39	272630	298550	348380	391800	333110	386500	402530	451010	425260
P45877	PPIC	sp|P45877|PPIC_HUMAN Peptidyl-prolyl cis-trans isomerase C OS=Homo sapiens OX=9606 GN=PPIC PE=1 SV=1	1	3	3	3	13.7	22.763	285770	319680	326110	348980	335780	326250	214140	268250	237340
P45880	VDAC2	sp|P45880|VDAC2_HUMAN Voltage-dependent anion-selective channel protein 2 OS=Homo sapiens OX=9606 GN=VDAC2 PE=1 SV=2	1	15	15	15	64.6	31.566	1674200	1809400	1664100	1618100	1766100	1617200	1945700	2006200	1963200
P45954	ACADSB	sp|P45954|ACDSB_HUMAN Short/branched chain specific acyl-CoA dehydrogenase, mitochondrial OS=Homo sapiens OX=9606 GN=ACADSB PE=1 SV=1	1	5	5	5	17.4	47.485	63760	63999	60494	48561	50567	45956	66872	71932	65562
P45973	CBX5	sp|P45973|CBX5_HUMAN Chromobox protein homolog 5 OS=Homo sapiens OX=9606 GN=CBX5 PE=1 SV=1	1	9	9	8	49.2	22.225	303760	332350	287260	299200	281080	273650	290090	205680	290840
P45974	USP5	sp|P45974|UBP5_HUMAN Ubiquitin carboxyl-terminal hydrolase 5 OS=Homo sapiens OX=9606 GN=USP5 PE=1 SV=2	1	27	27	25	40	95.785	715170	696820	642550	596920	607600	625330	627490	623480	617050
P45983	MAPK8	sp|P45983|MK08_HUMAN Mitogen-activated protein kinase 8 OS=Homo sapiens OX=9606 GN=MAPK8 PE=1 SV=2	1	5	1	1	14.5	48.295
P45984	MAPK9	sp|P45984|MK09_HUMAN Mitogen-activated protein kinase 9 OS=Homo sapiens OX=9606 GN=MAPK9 PE=1 SV=2	1	6	6	2	16.7	48.139	56369	60901	62263	57815	52206	50321	78615	97505	81113
P45985	MAP2K4	sp|P45985|MP2K4_HUMAN Dual specificity mitogen-activated protein kinase kinase 4 OS=Homo sapiens OX=9606 GN=MAP2K4 PE=1 SV=1	1	3	3	3	10.8	44.287	30861	18477				39987	45881	31018
P46013	MKI67	sp|P46013|KI67_HUMAN Proliferation marker protein Ki-67 OS=Homo sapiens OX=9606 GN=MKI67 PE=1 SV=2	1	83	83	83	39	358.69	366950	379510	331660	339640	376880	341760	439170	428370	378600
P46020	PHKA1	sp|P46020|KPB1_HUMAN Phosphorylase b kinase regulatory subunit alpha, skeletal muscle isoform OS=Homo sapiens OX=9606 GN=PHKA1 PE=1 SV=2	1	1	1	1	1	137.31
P46060	RANGAP1	sp|P46060|RAGP1_HUMAN Ran GTPase-activating protein 1 OS=Homo sapiens OX=9606 GN=RANGAP1 PE=1 SV=1	1	25	25	25	46	63.541	469640	443280	425330	333580	365800	343180	376480	377670	356230
P46063	RECQL	sp|P46063|RECQ1_HUMAN ATP-dependent DNA helicase Q1 OS=Homo sapiens OX=9606 GN=RECQL PE=1 SV=3	1	26	26	26	51.2	73.457	465720	477310	485180	520550	530160	485790	511510	512170	522340
P46087	NOP2	sp|P46087|NOP2_HUMAN Probable 28S rRNA (cytosine(4447)-C(5))-methyltransferase OS=Homo sapiens OX=9606 GN=NOP2 PE=1 SV=2	1	19	19	19	30.3	89.301	315770	300760	269580	236660	271400	234810	275100	263380	261370
P46100	ATRX	sp|P46100|ATRX_HUMAN Transcriptional regulator ATRX OS=Homo sapiens OX=9606 GN=ATRX PE=1 SV=6	1	13	13	13	7.2	282.58	40047	47463	28270	25736	26084	22246	32150	35851	23101
P46108	CRK	sp|P46108|CRK_HUMAN Adapter molecule crk OS=Homo sapiens OX=9606 GN=CRK PE=1 SV=2	1	11	11	11	44.7	33.83	144730	150480	143110	151610	152140	144710	171160	165310	169590
P46109	CRKL	sp|P46109|CRKL_HUMAN Crk-like protein OS=Homo sapiens OX=9606 GN=CRKL PE=1 SV=1	1	13	13	13	50.8	33.777	318970	267840	287260	339710	320180	317760	322630	344840	312260
P46199	MTIF2	sp|P46199|IF2M_HUMAN Translation initiation factor IF-2, mitochondrial OS=Homo sapiens OX=9606 GN=MTIF2 PE=1 SV=2	1	6	6	6	11.6	81.316	56267	67271	68908	52986	59533	55944	70743	87090	73359
P46379	BAG6	sp|P46379|BAG6_HUMAN Large proline-rich protein BAG6 OS=Homo sapiens OX=9606 GN=BAG6 PE=1 SV=2	1	22	22	22	27.4	119.41	149710	154970	146670	136090	125300	117030	157750	171420	159770
P46459	NSF	sp|P46459|NSF_HUMAN Vesicle-fusing ATPase OS=Homo sapiens OX=9606 GN=NSF PE=1 SV=3	1	32	32	32	46	82.593	510970	527950	478030	445330	494690	465750	478280	493690	459000
P46527	CDKN1B	sp|P46527|CDN1B_HUMAN Cyclin-dependent kinase inhibitor 1B OS=Homo sapiens OX=9606 GN=CDKN1B PE=1 SV=1	1	3	3	3	22.2	22.073	18689	13296	17970	27784		25226	9360.8	7210.3	8125.1
P46734;P52564	MAP2K3	sp|P46734|MP2K3_HUMAN Dual specificity mitogen-activated protein kinase kinase 3 OS=Homo sapiens OX=9606 GN=MAP2K3 PE=1 SV=2	2	8	8	8	28	39.318	95551	89044	84624	79775	92320	86604	113390	104660	104090
P46736	BRCC3	sp|P46736|BRCC3_HUMAN Lys-63-specific deubiquitinase BRCC36 OS=Homo sapiens OX=9606 GN=BRCC3 PE=1 SV=2	1	5	5	5	21.5	36.072	94941	97772	99681	102080	97967	97916	93350	102740	85650
P46776	RPL27A	sp|P46776|RL27A_HUMAN 60S ribosomal protein L27a OS=Homo sapiens OX=9606 GN=RPL27A PE=1 SV=2	1	6	6	6	31.8	16.561	1683000	1873200	2303800	1763700	2194000	2506700	2291700	2074300	2123800
P46777	RPL5	sp|P46777|RL5_HUMAN 60S ribosomal protein L5 OS=Homo sapiens OX=9606 GN=RPL5 PE=1 SV=3	1	16	16	16	43.8	34.362	2049000	1870900	1829700	1725800	1770900	1685000	1825000	1843600	1818400
P46778	RPL21	sp|P46778|RL21_HUMAN 60S ribosomal protein L21 OS=Homo sapiens OX=9606 GN=RPL21 PE=1 SV=2	1	8	8	8	43.1	18.565	1130200	1161600	1065400	1065200	1064500	1014700	1187900	1211900	1177900
P46779	RPL28	sp|P46779|RL28_HUMAN 60S ribosomal protein L28 OS=Homo sapiens OX=9606 GN=RPL28 PE=1 SV=3	1	7	7	7	40.9	15.747	1086600	1118100	1142200	1006900	1115900	977930	1222300	1197800	1241900
P46781	RPS9	sp|P46781|RS9_HUMAN 40S ribosomal protein S9 OS=Homo sapiens OX=9606 GN=RPS9 PE=1 SV=3	1	18	18	18	62.4	22.591	1847300	1405900	1630100	1558300	1589500	1581600	1606100	1610800	1631100
P46782	RPS5	sp|P46782|RS5_HUMAN 40S ribosomal protein S5 OS=Homo sapiens OX=9606 GN=RPS5 PE=1 SV=4	1	14	14	14	55.4	22.876	2241500	1840600	2164700	1816200	1702200	2436100	1718000	1723400	1956300
P46783;Q9NQ39	RPS10; RPS10P5	sp|P46783|RS10_HUMAN 40S ribosomal protein S10 OS=Homo sapiens OX=9606 GN=RPS10 PE=1 SV=1;sp|Q9NQ39|RS10L_HUMAN Putative 40S ribosomal protein S10-like OS=Homo sapiens OX=9606 GN=RPS10P5 PE=5 SV=1	2	8	8	8	44.2	18.898	1477600	1362400	1417700	1174900	1271100	1390300	1365500	1398200	1406200
P46821	MAP1B	sp|P46821|MAP1B_HUMAN Microtubule-associated protein 1B OS=Homo sapiens OX=9606 GN=MAP1B PE=1 SV=2	1	73	73	71	43	270.63	703820	710000	628260	683420	694770	684390	708410	694730	661940
P46926	GNPDA1	sp|P46926|GNPI1_HUMAN Glucosamine-6-phosphate isomerase 1 OS=Homo sapiens OX=9606 GN=GNPDA1 PE=1 SV=1	1	12	12	7	55	32.668	308470	326760	360230	349800	290820	311910	265120	286360	322960
P46934	NEDD4	sp|P46934|NEDD4_HUMAN E3 ubiquitin-protein ligase NEDD4 OS=Homo sapiens OX=9606 GN=NEDD4 PE=1 SV=4	1	9	9	8	8.2	149.11	78000	40185	75868	50262	50080	49109	57679	58088	63680
P46937	YAP1	sp|P46937|YAP1_HUMAN Transcriptional coactivator YAP1 OS=Homo sapiens OX=9606 GN=YAP1 PE=1 SV=2	1	10	10	10	35.5	54.461	101990	116770	97842	105560	117640	87534	83976	84164	78477
P46939;Q13474	UTRN	sp|P46939|UTRN_HUMAN Utrophin OS=Homo sapiens OX=9606 GN=UTRN PE=1 SV=2	2	70	70	68	25.8	394.46	205510	205940	187430	166240	180330	175200	141810	146290	140800
P46940;Q13576	IQGAP1	sp|P46940|IQGA1_HUMAN Ras GTPase-activating-like protein IQGAP1 OS=Homo sapiens OX=9606 GN=IQGAP1 PE=1 SV=1	2	81	81	79	53.8	189.25	941430	953120	962710	1002600	961030	995170	836790	847980	842990
P46976	GYG1	sp|P46976|GLYG_HUMAN Glycogenin-1 OS=Homo sapiens OX=9606 GN=GYG1 PE=1 SV=4	1	8	8	8	23.4	39.383	339420	340060	305700	322560	332290	273270	282380	231820	302040
P46977	STT3A	sp|P46977|STT3A_HUMAN Dolichyl-diphosphooligosaccharide--protein glycosyltransferase subunit STT3A OS=Homo sapiens OX=9606 GN=STT3A PE=1 SV=2	1	16	16	16	18.9	80.529	346350	314960	356160	393280	433010	445680	375160	349960	359990
P47755	CAPZA2	sp|P47755|CAZA2_HUMAN F-actin-capping protein subunit alpha-2 OS=Homo sapiens OX=9606 GN=CAPZA2 PE=1 SV=3	1	15	15	12	74.5	32.949	1865700	1978200	1731900	1836900	1795800	1655300	1597900	1656800	1624700
P47756	CAPZB	sp|P47756|CAPZB_HUMAN F-actin-capping protein subunit beta OS=Homo sapiens OX=9606 GN=CAPZB PE=1 SV=5	1	22	22	22	64	30.628	1302700	1371300	1128100	1190100	1324000	1161000	1108800	1036700	1028100
P47813	EIF1AX	sp|P47813|IF1AX_HUMAN Eukaryotic translation initiation factor 1A, X-chromosomal OS=Homo sapiens OX=9606 GN=EIF1AX PE=1 SV=2	1	7	7	2	38.9	16.46	722560	735280	593170	540740	600820	562180	745030	713990	711920
P47895;O94788	ALDH1A3	sp|P47895|AL1A3_HUMAN Aldehyde dehydrogenase family 1 member A3 OS=Homo sapiens OX=9606 GN=ALDH1A3 PE=1 SV=2	2	20	20	18	46.1	56.108	436570	405660	394530	138290	142090	125600	31046	24995	34566
P47897	QARS1	sp|P47897|SYQ_HUMAN Glutamine--tRNA ligase OS=Homo sapiens OX=9606 GN=QARS1 PE=1 SV=1	1	36	36	36	56	87.798	532310	546710	549170	534560	573730	552200	518140	546780	523580
P47914	RPL29	sp|P47914|RL29_HUMAN 60S ribosomal protein L29 OS=Homo sapiens OX=9606 GN=RPL29 PE=1 SV=2	1	2	2	2	14.5	17.752	1787900	1600700	1732700	1684000	1811400	1821300		1768300	1851300
P47974	ZFP36L2	sp|P47974|TISD_HUMAN mRNA decay activator protein ZFP36L2 OS=Homo sapiens OX=9606 GN=ZFP36L2 PE=1 SV=3	1	4	3	3	10.9	51.062	42446	39981	32902	30931	33051	33126		25456	23891
P47985;P0C7P4	UQCRFS1; UQCRFS1P1	sp|P47985|UCRI_HUMAN Cytochrome b-c1 complex subunit Rieske, mitochondrial OS=Homo sapiens OX=9606 GN=UQCRFS1 PE=1 SV=2;sp|P0C7P4|UCRIL_HUMAN Putative cytochrome b-c1 complex subunit Rieske-like protein 1 OS=Homo sapiens OX=9606 GN=UQCRFS1P1 PE=5 SV=1	2	7	7	7	26.6	29.668	442500	401540	398180	364510	331530	338660	416390	409860	368520
P48047	ATP5PO	sp|P48047|ATPO_HUMAN ATP synthase subunit O, mitochondrial OS=Homo sapiens OX=9606 GN=ATP5PO PE=1 SV=1	1	10	10	10	62.9	23.277	882340	730520	805060	804320	831160	822260	843080	855500	854510
P48059;Q7Z4I7	LIMS1	sp|P48059|LIMS1_HUMAN LIM and senescent cell antigen-like-containing domain protein 1 OS=Homo sapiens OX=9606 GN=LIMS1 PE=1 SV=4	2	13	13	13	46.8	37.251	185750	193670	158150	197430	218270	189530	147030	115810	133060
P48060	GLIPR1	sp|P48060|GLIP1_HUMAN Glioma pathogenesis-related protein 1 OS=Homo sapiens OX=9606 GN=GLIPR1 PE=1 SV=3	1	4	4	4	22.2	30.366	84976	75699	68350	72697	72846	63732	49416	58188	73220
P48147	PREP	sp|P48147|PPCE_HUMAN Prolyl endopeptidase OS=Homo sapiens OX=9606 GN=PREP PE=1 SV=2	1	31	31	31	56.3	80.699	376420	395230	350360	418760	381750	392660	422310	418860	461560
P48163;Q16798	ME1	sp|P48163|MAOX_HUMAN NADP-dependent malic enzyme OS=Homo sapiens OX=9606 GN=ME1 PE=1 SV=1	2	12	12	12	27.6	64.149	139630	132240	158680	213830	194270	206260	161410	149430	173940
P48307	TFPI2	sp|P48307|TFPI2_HUMAN Tissue factor pathway inhibitor 2 OS=Homo sapiens OX=9606 GN=TFPI2 PE=1 SV=1	1	1	1	1	6.4	26.934
P48382	RFX5	sp|P48382|RFX5_HUMAN DNA-binding protein RFX5 OS=Homo sapiens OX=9606 GN=RFX5 PE=1 SV=1	1	3	3	3	7.3	65.322
P48426	PIP4K2A	sp|P48426|PI42A_HUMAN Phosphatidylinositol 5-phosphate 4-kinase type-2 alpha OS=Homo sapiens OX=9606 GN=PIP4K2A PE=1 SV=2	1	10	10	6	25.6	46.224	73691	86774	61823	67277	80463	69056	91924	96370	82944
P48444	ARCN1	sp|P48444|COPD_HUMAN Coatomer subunit delta OS=Homo sapiens OX=9606 GN=ARCN1 PE=1 SV=1	1	32	32	32	54.8	57.21	544050	519880	494940	501510	537840	530290	457820	453520	422940
P48449	LSS	sp|P48449|LSS_HUMAN Lanosterol synthase OS=Homo sapiens OX=9606 GN=LSS PE=1 SV=1	1	16	16	16	27.7	83.308	300220	245870	291530	269180	263800	279850	181900	149630	171190
P48506	GCLC	sp|P48506|GSH1_HUMAN Glutamate--cysteine ligase catalytic subunit OS=Homo sapiens OX=9606 GN=GCLC PE=1 SV=2	1	6	6	6	11.6	72.765	52244	58984	46893	59525	52565	46460	101960	90195	89864
P48507	GCLM	sp|P48507|GSH0_HUMAN Glutamate--cysteine ligase regulatory subunit OS=Homo sapiens OX=9606 GN=GCLM PE=1 SV=1	1	7	7	7	35	30.727	253680	236010	254600	317330	298380	288040	453360	475910	465340
P48509	CD151	sp|P48509|CD151_HUMAN CD151 antigen OS=Homo sapiens OX=9606 GN=CD151 PE=1 SV=3	1	3	3	3	10.7	28.295	83747	325130	493710	346520	407970	365730	370410	402880	324890
P48556	PSMD8	sp|P48556|PSMD8_HUMAN 26S proteasome non-ATPase regulatory subunit 8 OS=Homo sapiens OX=9606 GN=PSMD8 PE=1 SV=2	1	9	9	9	31.7	39.611	398500	350220	376520	405890	369780	420220	367060	373410	384010
P48634	PRRC2A	sp|P48634|PRC2A_HUMAN Protein PRRC2A OS=Homo sapiens OX=9606 GN=PRRC2A PE=1 SV=3	1	20	18	18	13.7	228.86	86843	92335	74093	76077	86167	83668	131550	136370	122250
P48637	GSS	sp|P48637|GSHB_HUMAN Glutathione synthetase OS=Homo sapiens OX=9606 GN=GSS PE=1 SV=1	1	15	15	15	36.7	52.384	878360	902960	872660	861040	857920	822500	959750	919270	967360
P48643	CCT5	sp|P48643|TCPE_HUMAN T-complex protein 1 subunit epsilon OS=Homo sapiens OX=9606 GN=CCT5 PE=1 SV=1	1	36	36	36	71.3	59.67	1299900	1268000	1239000	1211300	1250500	1255100	1254900	1160100	1218600
P48651	PTDSS1	sp|P48651|PTSS1_HUMAN Phosphatidylserine synthase 1 OS=Homo sapiens OX=9606 GN=PTDSS1 PE=1 SV=1	1	7	7	7	20.5	55.527	115260	109160	110460	124220	132090	118130	136640	132420	142250
P48681	NES	sp|P48681|NEST_HUMAN Nestin OS=Homo sapiens OX=9606 GN=NES PE=1 SV=2	1	30	30	30	23.8	177.44	243070	237110	207160	223780	244350	228980	106040	108810	101970
P48723	HSPA13	sp|P48723|HSP13_HUMAN Heat shock 70 kDa protein 13 OS=Homo sapiens OX=9606 GN=HSPA13 PE=1 SV=1	1	9	9	9	21.2	51.927	123480	108330	94869	86737	75682	73544	164800	153960	156150
P48729;Q8N752	CSNK1A1; CSNK1A1L	sp|P48729|KC1A_HUMAN Casein kinase I isoform alpha OS=Homo sapiens OX=9606 GN=CSNK1A1 PE=1 SV=2;sp|Q8N752|KC1AL_HUMAN Casein kinase I isoform alpha-like OS=Homo sapiens OX=9606 GN=CSNK1A1L PE=2 SV=2	2	12	12	12	42.1	38.914	91991	90772	86838	68728	70313	65699	100670	99417	110230
P49674;P48730	CSNK1E; CSNK1D	sp|P49674|KC1E_HUMAN Casein kinase I isoform epsilon OS=Homo sapiens OX=9606 GN=CSNK1E PE=1 SV=1;sp|P48730|KC1D_HUMAN Casein kinase I isoform delta OS=Homo sapiens OX=9606 GN=CSNK1D PE=1 SV=2	2	4	4	4	11.5	47.315	29993	38965	47035	29002	18546	36475	47031	33047	36730
P48735	IDH2	sp|P48735|IDHP_HUMAN Isocitrate dehydrogenase [NADP], mitochondrial OS=Homo sapiens OX=9606 GN=IDH2 PE=1 SV=2	1	22	22	21	46.5	50.909	538780	523770	559070	675390	696280	694080	489790	485920	491200
P48739	PITPNB	sp|P48739|PIPNB_HUMAN Phosphatidylinositol transfer protein beta isoform OS=Homo sapiens OX=9606 GN=PITPNB PE=1 SV=2	1	19	19	17	74.9	31.54	399270	360440	373250	394190	399360	402320	403070	352780	450740
P48960	ADGRE5	sp|P48960|AGRE5_HUMAN Adhesion G protein-coupled receptor E5 OS=Homo sapiens OX=9606 GN=ADGRE5 PE=1 SV=4	1	12	12	12	19.2	91.868	149250	133910	134420	109440	114350	119340	104890	92258	106500
P49005	POLD2	sp|P49005|DPOD2_HUMAN DNA polymerase delta subunit 2 OS=Homo sapiens OX=9606 GN=POLD2 PE=1 SV=1	1	7	7	7	18.6	51.289	99809	95792	90090	79030	90115	73527	78360	74966	83985
P49006	MARCKSL1	sp|P49006|MRP_HUMAN MARCKS-related protein OS=Homo sapiens OX=9606 GN=MARCKSL1 PE=1 SV=2	1	2	2	2	14.4	19.529	450960	456270	426810	582810	605240	605160	517390	495370	475020
P49023	PXN	sp|P49023|PAXI_HUMAN Paxillin OS=Homo sapiens OX=9606 GN=PXN PE=1 SV=3	1	14	14	14	36.9	64.505	264270	281780	225360	201140	249890	201290	230730	219020	200290
P49069	CAMLG	sp|P49069|CAMLG_HUMAN Guided entry of tail-anchored proteins factor CAMLG OS=Homo sapiens OX=9606 GN=CAMLG PE=1 SV=1	1	1	1	1	7.4	32.952
P49116	NR2C2	sp|P49116|NR2C2_HUMAN Nuclear receptor subfamily 2 group C member 2 OS=Homo sapiens OX=9606 GN=NR2C2 PE=1 SV=1	1	7	7	7	15.6	65.414	32159	34567	29564	27066	37844	33663	55577	43078	41259
P49137	MAPKAPK2	sp|P49137|MAPK2_HUMAN MAP kinase-activated protein kinase 2 OS=Homo sapiens OX=9606 GN=MAPKAPK2 PE=1 SV=1	1	5	5	4	18	45.567	223250	161220	178650	123510	97386	185050	99320	162580	121160
P49189	ALDH9A1	sp|P49189|AL9A1_HUMAN 4-trimethylaminobutyraldehyde dehydrogenase OS=Homo sapiens OX=9606 GN=ALDH9A1 PE=1 SV=3	1	17	17	17	40.5	53.801	516440	489820	466390	466620	515990	487960	555680	544380	539560
P49207	RPL34	sp|P49207|RL34_HUMAN 60S ribosomal protein L34 OS=Homo sapiens OX=9606 GN=RPL34 PE=1 SV=3	1	5	5	5	23.9	13.293	502500	372660	447170	395320	438330	444370	409350	416360	473200
P49247	RPIA	sp|P49247|RPIA_HUMAN Ribose-5-phosphate isomerase OS=Homo sapiens OX=9606 GN=RPIA PE=1 SV=3	1	5	5	5	24.4	33.269	48628	90497	76129	76448	74631	68890	81608	73243	80438
P49257	LMAN1	sp|P49257|LMAN1_HUMAN Protein ERGIC-53 OS=Homo sapiens OX=9606 GN=LMAN1 PE=1 SV=2	1	20	20	20	40.2	57.548	702410	683210	655630	816150	833780	788130	685290	686910	627170
P49281	SLC11A2	sp|P49281|NRAM2_HUMAN Natural resistance-associated macrophage protein 2 OS=Homo sapiens OX=9606 GN=SLC11A2 PE=1 SV=2	1	1	1	1	2.6	62.265
P49321	NASP	sp|P49321|NASP_HUMAN Nuclear autoantigenic sperm protein OS=Homo sapiens OX=9606 GN=NASP PE=1 SV=2	1	27	27	27	46.3	85.237	1012200	980160	970740	1113800	1002400	1102000	1249200	1280700	1216800
P49327	FASN	sp|P49327|FAS_HUMAN Fatty acid synthase OS=Homo sapiens OX=9606 GN=FASN PE=1 SV=3	1	91	91	91	48.4	273.42	961140	984930	910760	1136900	1153300	1127200	616830	595550	601630
P49354	FNTA	sp|P49354|FNTA_HUMAN Protein farnesyltransferase/geranylgeranyltransferase type-1 subunit alpha OS=Homo sapiens OX=9606 GN=FNTA PE=1 SV=1	1	12	12	12	37.7	44.408	151010	153020	148150	157210	138580	143270	179400	147340	178100
P49356	FNTB	sp|P49356|FNTB_HUMAN Protein farnesyltransferase subunit beta OS=Homo sapiens OX=9606 GN=FNTB PE=1 SV=1	1	1	1	1	3.7	48.773
P49366	DHPS	sp|P49366|DHYS_HUMAN Deoxyhypusine synthase OS=Homo sapiens OX=9606 GN=DHPS PE=1 SV=1	1	6	6	6	19.2	40.97	55426	48664	49144	82512	99113	82085	51530	34647	35297
P49368	CCT3	sp|P49368|TCPG_HUMAN T-complex protein 1 subunit gamma OS=Homo sapiens OX=9606 GN=CCT3 PE=1 SV=4	1	32	32	32	56.7	60.533	1655900	1720800	1649700	1649100	1642900	1591300	1747400	1748800	1745900
P49406	MRPL19	sp|P49406|RM19_HUMAN 39S ribosomal protein L19, mitochondrial OS=Homo sapiens OX=9606 GN=MRPL19 PE=1 SV=2	1	8	8	8	29.5	33.535	107870	150530	164230	139980	134000	130290	144000	149560	160450
P49407	ARRB1	sp|P49407|ARRB1_HUMAN Beta-arrestin-1 OS=Homo sapiens OX=9606 GN=ARRB1 PE=1 SV=2	1	4	4	4	12.7	47.065	27818	25861	24778	26604	27104	25834	24307	22935
P49411	TUFM	sp|P49411|EFTU_HUMAN Elongation factor Tu, mitochondrial OS=Homo sapiens OX=9606 GN=TUFM PE=1 SV=3	1	23	23	23	59.8	49.874	792150	765570	708340	725730	739060	768890	920580	903850	808210
P49418	AMPH	sp|P49418|AMPH_HUMAN Amphiphysin OS=Homo sapiens OX=9606 GN=AMPH PE=1 SV=1	1	6	5	5	12.4	76.256	55960	39846	44768	40037	45647	40723	52754	41751	40850
P49419	ALDH7A1	sp|P49419|AL7A1_HUMAN Alpha-aminoadipic semialdehyde dehydrogenase OS=Homo sapiens OX=9606 GN=ALDH7A1 PE=1 SV=5	1	23	23	23	53.6	58.486	809590	770410	795350	981410	929540	966630	790060	756620	792620
P49427	CDC34	sp|P49427|UB2R1_HUMAN Ubiquitin-conjugating enzyme E2 R1 OS=Homo sapiens OX=9606 GN=CDC34 PE=1 SV=2	1	3	3	3	14.4	26.736	71351	84002	103300	75078	72061		80184	87739	97029
P49441	INPP1	sp|P49441|INPP_HUMAN Inositol polyphosphate 1-phosphatase OS=Homo sapiens OX=9606 GN=INPP1 PE=1 SV=1	1	3	3	3	10	43.998	73491	81337	74694	74104	72366	52868	87930		101630
P49454;P19320	CENPF	sp|P49454|CENPF_HUMAN Centromere protein F OS=Homo sapiens OX=9606 GN=CENPF PE=1 SV=3	2	47	47	47	19.1	357.52	118250	114190	94503	76170	86290	72508	137790	128150	125820
P49458	SRP9	sp|P49458|SRP09_HUMAN Signal recognition particle 9 kDa protein OS=Homo sapiens OX=9606 GN=SRP9 PE=1 SV=2	1	5	5	5	53.5	10.112	1072800	972910	865860	842120	852640	909900	907120	822710	998710
P49459	UBE2A	sp|P49459|UBE2A_HUMAN Ubiquitin-conjugating enzyme E2 A OS=Homo sapiens OX=9606 GN=UBE2A PE=1 SV=2	1	2	2	2	17.8	17.315	107410	76899	134700	115660	112610	111710	83774	96884	131440
P49585;Q9Y5K3	PCYT1A; PCYT1B	sp|P49585|PCY1A_HUMAN Choline-phosphate cytidylyltransferase A OS=Homo sapiens OX=9606 GN=PCYT1A PE=1 SV=2;sp|Q9Y5K3|PCY1B_HUMAN Choline-phosphate cytidylyltransferase B OS=Homo sapiens OX=9606 GN=PCYT1B PE=1 SV=1	2	8	8	8	30.2	41.731	134860	132230	130610	100380	102680	93357	104200	100790	99217
P49588	AARS1	sp|P49588|SYAC_HUMAN Alanine--tRNA ligase, cytoplasmic OS=Homo sapiens OX=9606 GN=AARS1 PE=1 SV=2	1	35	35	35	52.3	106.81	432100	449940	433850	523610	491710	497800	537390	567410	556040
P49589	CARS1	sp|P49589|SYCC_HUMAN Cysteine--tRNA ligase, cytoplasmic OS=Homo sapiens OX=9606 GN=CARS1 PE=1 SV=3	1	29	29	29	49.7	85.472	642340	640030	533500	565000	579900	529990	859040	802480	801700
P49590	HARS2	sp|P49590|SYHM_HUMAN Histidine--tRNA ligase, mitochondrial OS=Homo sapiens OX=9606 GN=HARS2 PE=1 SV=1	1	11	5	5	23.1	56.888	33040	33804	34599	33172	37686	30084	34047	32362	39789
P49591	SARS1	sp|P49591|SYSC_HUMAN Serine--tRNA ligase, cytoplasmic OS=Homo sapiens OX=9606 GN=SARS1 PE=1 SV=3	1	18	18	18	49.4	58.777	334940	348700	315460	320870	331320	309140	385610	413580	409970
P49593	PPM1F	sp|P49593|PPM1F_HUMAN Protein phosphatase 1F OS=Homo sapiens OX=9606 GN=PPM1F PE=1 SV=3	1	8	8	8	26.7	49.83	72512	67589	67269	71845	64182	67054	70898	79781	81837
P49642	PRIM1	sp|P49642|PRI1_HUMAN DNA primase small subunit OS=Homo sapiens OX=9606 GN=PRIM1 PE=1 SV=1	1	9	9	9	28.8	49.901	85614	91579	90571	50579	59932	34041	79552	60855	64939
P49643	PRIM2	sp|P49643|PRI2_HUMAN DNA primase large subunit OS=Homo sapiens OX=9606 GN=PRIM2 PE=1 SV=2	1	9	9	9	17.5	58.805	181310	189340	175220	127170	150030	112050	143750	144400	129140
P49662	CASP4	sp|P49662|CASP4_HUMAN Caspase-4 OS=Homo sapiens OX=9606 GN=CASP4 PE=1 SV=1	1	2	2	2	8.8	43.262	11666	23173	12727				12803		9507
P49711;Q8NI51	CTCF	sp|P49711|CTCF_HUMAN Transcriptional repressor CTCF OS=Homo sapiens OX=9606 GN=CTCF PE=1 SV=1	2	11	11	11	20.1	82.785	62840	68354	54262	47289	52075	46321	71582	76863	68115
P49720	PSMB3	sp|P49720|PSB3_HUMAN Proteasome subunit beta type-3 OS=Homo sapiens OX=9606 GN=PSMB3 PE=1 SV=2	1	10	10	10	47.3	22.949	637880	666520	906400	859900	823040	765940	686990	866850	811600
P49721	PSMB2	sp|P49721|PSB2_HUMAN Proteasome subunit beta type-2 OS=Homo sapiens OX=9606 GN=PSMB2 PE=1 SV=1	1	8	8	8	37.8	22.836	306900	347700	335090	311840	383540	287960	312390	322060	289770
P49736	MCM2	sp|P49736|MCM2_HUMAN DNA replication licensing factor MCM2 OS=Homo sapiens OX=9606 GN=MCM2 PE=1 SV=4	1	30	30	30	40.6	101.89	548160	569210	532490	437310	447380	420240	494180	530390	500700
P49748	ACADVL	sp|P49748|ACADV_HUMAN Very long-chain specific acyl-CoA dehydrogenase, mitochondrial OS=Homo sapiens OX=9606 GN=ACADVL PE=1 SV=1	1	26	26	26	49.8	70.389	694210	656530	669470	677670	701080	719690	854360	894160	859160
P49750	YLPM1	sp|P49750|YLPM1_HUMAN YLP motif-containing protein 1 OS=Homo sapiens OX=9606 GN=YLPM1 PE=1 SV=4	1	28	28	28	17.3	241.64	120110	127820	105740	113950	118730	115680	141870	133210	131460
P49753;Q86TX2	ACOT2; ACOT1	sp|P49753|ACOT2_HUMAN Acyl-coenzyme A thioesterase 2, mitochondrial OS=Homo sapiens OX=9606 GN=ACOT2 PE=1 SV=6;sp|Q86TX2|ACOT1_HUMAN Acyl-coenzyme A thioesterase 1 OS=Homo sapiens OX=9606 GN=ACOT1 PE=1 SV=1	2	11	11	11	34	53.218	116760	108550	118910	127560	118740	121640	80666	85956	87822
P49754	VPS41	sp|P49754|VPS41_HUMAN Vacuolar protein sorting-associated protein 41 homolog OS=Homo sapiens OX=9606 GN=VPS41 PE=1 SV=3	1	3	3	3	4	98.565	16734			16180		15246	14922	19729	19221
P49755	TMED10	sp|P49755|TMEDA_HUMAN Transmembrane emp24 domain-containing protein 10 OS=Homo sapiens OX=9606 GN=TMED10 PE=1 SV=2	1	7	7	7	32	24.976	1026500	878490	890420	985150	1059100	979770	1017900	1083200	1058100
P49756	RBM25	sp|P49756|RBM25_HUMAN RNA-binding protein 25 OS=Homo sapiens OX=9606 GN=RBM25 PE=1 SV=3	1	17	17	17	25.4	100.18	121220	128140	107360	118480	113310	115750	146280	150300	135200
P49757	NUMB	sp|P49757|NUMB_HUMAN Protein numb homolog OS=Homo sapiens OX=9606 GN=NUMB PE=1 SV=2	1	9	9	8	19.4	70.803	70890	64619	54943	71347	75635	74095	54711	52999	53608
P49759;Q9HAZ1	CLK1; CLK4	sp|P49759|CLK1_HUMAN Dual specificity protein kinase CLK1 OS=Homo sapiens OX=9606 GN=CLK1 PE=1 SV=2;sp|Q9HAZ1|CLK4_HUMAN Dual specificity protein kinase CLK4 OS=Homo sapiens OX=9606 GN=CLK4 PE=1 SV=1	2	2	2	2	4.5	57.29	40471				52569			44374	65164
P49761	CLK3	sp|P49761|CLK3_HUMAN Dual specificity protein kinase CLK3 OS=Homo sapiens OX=9606 GN=CLK3 PE=1 SV=3	1	3	3	3	5.6	73.514		35116	43904				31954	54859	49258
P49768;P49810	PSEN1	sp|P49768|PSN1_HUMAN Presenilin-1 OS=Homo sapiens OX=9606 GN=PSEN1 PE=1 SV=1	2	5	5	5	13.7	52.667		61541	65192				39999	41710	39708
P49770	EIF2B2	sp|P49770|EI2BB_HUMAN Translation initiation factor eIF-2B subunit beta OS=Homo sapiens OX=9606 GN=EIF2B2 PE=1 SV=3	1	11	11	11	40.2	38.989	148350	134660	122730	110420	131100	117800	131060	125060	118430
P49773	HINT1	sp|P49773|HINT1_HUMAN Adenosine 5-monophosphoramidase HINT1 OS=Homo sapiens OX=9606 GN=HINT1 PE=1 SV=2	1	8	8	8	78.6	13.802	1193200	890550	1706300	1602900	1364200	1476200	1217400	1999900	1791500
P49790	NUP153	sp|P49790|NU153_HUMAN Nuclear pore complex protein Nup153 OS=Homo sapiens OX=9606 GN=NUP153 PE=1 SV=2	1	38	38	38	34.2	153.94	188770	200330	173330	169710	187470	168940	185750	187170	170890
P49792	RANBP2	sp|P49792|RBP2_HUMAN E3 SUMO-protein ligase RanBP2 OS=Homo sapiens OX=9606 GN=RANBP2 PE=1 SV=2	1	70	70	44	28	358.2	278990	285440	249220	237560	258520	236760	255740	249510	246640
P49815	TSC2	sp|P49815|TSC2_HUMAN Tuberin OS=Homo sapiens OX=9606 GN=TSC2 PE=1 SV=2	1	7	7	7	5.4	200.61	44147	52173	39995	25198	27063	25015	45969	36937	35797
P49821	NDUFV1	sp|P49821|NDUV1_HUMAN NADH dehydrogenase [ubiquinone] flavoprotein 1, mitochondrial OS=Homo sapiens OX=9606 GN=NDUFV1 PE=1 SV=4	1	18	18	18	53.7	50.817	150510	159010	163290	140050	142570	141550	170930	169670	183420
P49840	GSK3A	sp|P49840|GSK3A_HUMAN Glycogen synthase kinase-3 alpha OS=Homo sapiens OX=9606 GN=GSK3A PE=1 SV=2	1	10	9	9	30.6	50.98	86665	83146	90502	93381	85932	80446	103540	107360	103780
P49841	GSK3B	sp|P49841|GSK3B_HUMAN Glycogen synthase kinase-3 beta OS=Homo sapiens OX=9606 GN=GSK3B PE=1 SV=2	1	11	11	10	42.6	46.744	136280	154900	129390	117690	122700	117850	132790	129130	118260
P49848	TAF6	sp|P49848|TAF6_HUMAN Transcription initiation factor TFIID subunit 6 OS=Homo sapiens OX=9606 GN=TAF6 PE=1 SV=1	1	7	7	7	14.6	72.668	30024	35135	31049	33670	30201	25351	43453	45307	36602
P49902	NT5C2	sp|P49902|5NTC_HUMAN Cytosolic purine 5-nucleotidase OS=Homo sapiens OX=9606 GN=NT5C2 PE=1 SV=1	1	15	15	15	34.4	64.969	97529	104340	113820	91481	84623	94473	115830	127520	125910
P49903	SEPHS1	sp|P49903|SPS1_HUMAN Selenide, water dikinase 1 OS=Homo sapiens OX=9606 GN=SEPHS1 PE=1 SV=2	1	9	9	9	39.3	42.91	194160	204710	191240	224890	214950	207530	240160	246510	238930
P49914	MTHFS	sp|P49914|MTHFS_HUMAN 5-formyltetrahydrofolate cyclo-ligase OS=Homo sapiens OX=9606 GN=MTHFS PE=1 SV=2	1	4	4	4	22.7	23.255	73183	76371		53045	53851	42603	77679	74286	79294
P49915	GMPS	sp|P49915|GUAA_HUMAN GMP synthase [glutamine-hydrolyzing] OS=Homo sapiens OX=9606 GN=GMPS PE=1 SV=1	1	34	34	34	61.2	76.715	543450	478170	495150	495000	517240	490690	512560	492820	483680
P49916	LIG3	sp|P49916|DNLI3_HUMAN DNA ligase 3 OS=Homo sapiens OX=9606 GN=LIG3 PE=1 SV=2	1	19	19	19	22.3	112.91	111230	98441	96399	108130	122650	113030	116120	114090	104330
P49917	LIG4	sp|P49917|DNLI4_HUMAN DNA ligase 4 OS=Homo sapiens OX=9606 GN=LIG4 PE=1 SV=2	1	3	3	3	3.5	103.97	40785	25521	24721	14753	20797		31836		22592
P49959	MRE11	sp|P49959|MRE11_HUMAN Double-strand break repair protein MRE11 OS=Homo sapiens OX=9606 GN=MRE11 PE=1 SV=3	1	15	15	15	24.4	80.592	111970	109340	95951	104880	114490	108820	138720	130410	126970
P50148	GNAQ	sp|P50148|GNAQ_HUMAN Guanine nucleotide-binding protein G(q) subunit alpha OS=Homo sapiens OX=9606 GN=GNAQ PE=1 SV=4	1	8	5	5	29.8	42.142	135870	198400	63199	82736	123210	141830	67390	9116.7	116660
P50150	GNG4	sp|P50150|GBG4_HUMAN Guanine nucleotide-binding protein G(I)/G(S)/G(O) subunit gamma-4 OS=Homo sapiens OX=9606 GN=GNG4 PE=1 SV=1	1	1	1	1	22.7	8.3887
P50151	GNG10	sp|P50151|GBG10_HUMAN Guanine nucleotide-binding protein G(I)/G(S)/G(O) subunit gamma-10 OS=Homo sapiens OX=9606 GN=GNG10 PE=1 SV=1	1	2	2	2	42.6	7.2053							26748	31536	27655
P50213	IDH3A	sp|P50213|IDH3A_HUMAN Isocitrate dehydrogenase [NAD] subunit alpha, mitochondrial OS=Homo sapiens OX=9606 GN=IDH3A PE=1 SV=1	1	13	13	13	39.6	39.591	441180	412530	397050	369850	398110	354970	602790	568170	566440
P50281	MMP14	sp|P50281|MMP14_HUMAN Matrix metalloproteinase-14 OS=Homo sapiens OX=9606 GN=MMP14 PE=1 SV=3	1	9	9	9	23	65.893	229950	176030	192570	191110	196620	199810	130870	123580	157630
P50336	PPOX	sp|P50336|PPOX_HUMAN Protoporphyrinogen oxidase OS=Homo sapiens OX=9606 GN=PPOX PE=1 SV=1	1	3	3	3	10.9	50.765	19741	16331		13947	12954	14927	15828	18477	15379
P50395	GDI2	sp|P50395|GDIB_HUMAN Rab GDP dissociation inhibitor beta OS=Homo sapiens OX=9606 GN=GDI2 PE=1 SV=2	1	36	36	27	72.4	50.663	1666700	1734800	1610600	1797200	1821400	1804900	1664700	1734600	1653200
P50402	EMD	sp|P50402|EMD_HUMAN Emerin OS=Homo sapiens OX=9606 GN=EMD PE=1 SV=1	1	9	9	9	44.9	28.994	397390	424550	374370	362720	383240	349160	321550	324850	315840
P50416;Q92523	CPT1A	sp|P50416|CPT1A_HUMAN Carnitine O-palmitoyltransferase 1, liver isoform OS=Homo sapiens OX=9606 GN=CPT1A PE=1 SV=2	2	19	19	19	29.8	88.367	206780	208300	204440	148900	154290	152140	218810	212760	218990
P50443	SLC26A2	sp|P50443|S26A2_HUMAN Sulfate transporter OS=Homo sapiens OX=9606 GN=SLC26A2 PE=1 SV=2	1	1	1	1	1.4	81.661
P50452	SERPINB8	sp|P50452|SPB8_HUMAN Serpin B8 OS=Homo sapiens OX=9606 GN=SERPINB8 PE=1 SV=2	1	18	17	15	50	42.766	295510	295940	276760	213040	218900	228540	233030	234690	239790
P50453;O75830	SERPINB9	sp|P50453|SPB9_HUMAN Serpin B9 OS=Homo sapiens OX=9606 GN=SERPINB9 PE=1 SV=1	2	11	9	9	37.5	42.403	101710	97582	90837	95381	87797	92255	118380	116780	123800
P50454	SERPINH1	sp|P50454|SERPH_HUMAN Serpin H1 OS=Homo sapiens OX=9606 GN=SERPINH1 PE=1 SV=2	1	23	23	23	59.3	46.44	3482600	3502200	3502400	4556200	4553300	4352800	2089800	2258500	2184300
P50479	PDLIM4	sp|P50479|PDLI4_HUMAN PDZ and LIM domain protein 4 OS=Homo sapiens OX=9606 GN=PDLIM4 PE=1 SV=2	1	16	16	16	57.6	35.398	489490	485030	511540	573470	626550	579690	388230	421070	399140
P50502;Q8IZP2;Q8NFI4	ST13; ST13P4; S	sp|P50502|F10A1_HUMAN Hsc70-interacting protein OS=Homo sapiens OX=9606 GN=ST13 PE=1 SV=2;sp|Q8IZP2|ST134_HUMAN Putative protein FAM10A4 OS=Homo sapiens OX=9606 GN=ST13P4 PE=5 SV=1;sp|Q8NFI4|F10A5_HUMAN Putative protein FAM10A5 OS=Homo sapiens OX=9606 GN=S	3	10	10	10	29.3	41.331	2046900	1761400	1898700	1750700	1697900	1684400	1691900	1673400	1812300
P50542	PEX5	sp|P50542|PEX5_HUMAN Peroxisomal targeting signal 1 receptor OS=Homo sapiens OX=9606 GN=PEX5 PE=1 SV=3	1	4	4	4	9.2	70.864	50705	55022	39968						54013
P50552	VASP	sp|P50552|VASP_HUMAN Vasodilator-stimulated phosphoprotein OS=Homo sapiens OX=9606 GN=VASP PE=1 SV=3	1	17	17	17	50.5	39.829	354400	351710	317530	382120	405310	370720	264060	270420	267300
P50570	DNM2	sp|P50570|DYN2_HUMAN Dynamin-2 OS=Homo sapiens OX=9606 GN=DNM2 PE=1 SV=2	1	35	35	23	46.3	98.063	472980	496650	458750	460540	514100	480410	509630	507240	518360
P50579	METAP2	sp|P50579|MAP2_HUMAN Methionine aminopeptidase 2 OS=Homo sapiens OX=9606 GN=METAP2 PE=1 SV=1	1	17	17	17	42.1	52.891	1360400	1340800	1240200	1073200	1124800	1081700	1458700	1613300	1514100
P50583	NUDT2	sp|P50583|AP4A_HUMAN Bis(5-nucleosyl)-tetraphosphatase [asymmetrical] OS=Homo sapiens OX=9606 GN=NUDT2 PE=1 SV=3	1	3	3	3	32	16.829	99591	75651	141280	161720	127410	148960	135910	146370	160470
P50613	CDK7	sp|P50613|CDK7_HUMAN Cyclin-dependent kinase 7 OS=Homo sapiens OX=9606 GN=CDK7 PE=1 SV=1	1	5	5	5	16.2	39.038	71001	53055	71887	57756			65158	72013	69995
P50748	KNTC1	sp|P50748|KNTC1_HUMAN Kinetochore-associated protein 1 OS=Homo sapiens OX=9606 GN=KNTC1 PE=1 SV=1	1	20	20	20	11.4	250.75	152400	158330	145560	116500	135830	111550	136130	151430	135990
P50750	CDK9	sp|P50750|CDK9_HUMAN Cyclin-dependent kinase 9 OS=Homo sapiens OX=9606 GN=CDK9 PE=1 SV=3	1	8	7	7	23.4	42.777	104780	123050	93690	112180	105410	117340	125860	102410	104030
P50851;Q8NFP9	LRBA	sp|P50851|LRBA_HUMAN Lipopolysaccharide-responsive and beige-like anchor protein OS=Homo sapiens OX=9606 GN=LRBA PE=1 SV=4	2	25	25	25	11.6	319.1	103260	108600	85941	80886	95381	83454	93336	81959	78257
P50895	BCAM	sp|P50895|BCAM_HUMAN Basal cell adhesion molecule OS=Homo sapiens OX=9606 GN=BCAM PE=1 SV=2	1	1	1	1	2.1	67.404
P50897	PPT1	sp|P50897|PPT1_HUMAN Palmitoyl-protein thioesterase 1 OS=Homo sapiens OX=9606 GN=PPT1 PE=1 SV=1	1	9	9	9	36.3	34.193	849740	835660	868080	857610	894380	826470	759330	759330	847160
P50914	RPL14	sp|P50914|RL14_HUMAN 60S ribosomal protein L14 OS=Homo sapiens OX=9606 GN=RPL14 PE=1 SV=4	1	6	6	6	27.4	23.432	2216600	1878100	2048900	1848400	2044200	1886400	2132600	2105900	2132300
P50990	CCT8	sp|P50990|TCPQ_HUMAN T-complex protein 1 subunit theta OS=Homo sapiens OX=9606 GN=CCT8 PE=1 SV=4	1	38	38	38	77	59.62	1776000	1620000	1632900	1606300	1643300	1688000	1667100	1641800	1584900
P50991	CCT4	sp|P50991|TCPD_HUMAN T-complex protein 1 subunit delta OS=Homo sapiens OX=9606 GN=CCT4 PE=1 SV=4	1	28	28	28	61.2	57.924	1532500	1361000	1464800	1377700	1364500	1401500	1452000	1479000	1518900
P50993	ATP1A2	sp|P50993|AT1A2_HUMAN Sodium/potassium-transporting ATPase subunit alpha-2 OS=Homo sapiens OX=9606 GN=ATP1A2 PE=1 SV=1	1	16	1	0	17.5	112.26
P50995	ANXA11	sp|P50995|ANX11_HUMAN Annexin A11 OS=Homo sapiens OX=9606 GN=ANXA11 PE=1 SV=1	1	16	16	16	33.1	54.389	483440	474590	432880	388150	428100	406900	343470	343010	345670
P51003;Q9NRJ5;Q9BWT3	PAPOLA	sp|P51003|PAPOA_HUMAN Poly(A) polymerase alpha OS=Homo sapiens OX=9606 GN=PAPOLA PE=1 SV=4	3	21	21	21	41.7	82.842	131640	123010	112190	110950	121240	115330	124600	136850	131420
P51114	FXR1	sp|P51114|FXR1_HUMAN RNA-binding protein FXR1 OS=Homo sapiens OX=9606 GN=FXR1 PE=1 SV=3	1	23	23	22	46.2	69.72	252220	244710	235310	236750	236880	223890	283290	282950	261460
P51116	FXR2	sp|P51116|FXR2_HUMAN RNA-binding protein FXR2 OS=Homo sapiens OX=9606 GN=FXR2 PE=1 SV=2	1	16	15	14	29	74.222	126470	129170	117000	120400	126990	111010	179700	187750	171510
P51148	RAB5C	sp|P51148|RAB5C_HUMAN Ras-related protein Rab-5C OS=Homo sapiens OX=9606 GN=RAB5C PE=1 SV=2	1	9	9	7	67.1	23.482	1684000	1635700	1561200	1422700	1659700	1421700	1493800	1432400	1470000
P51149	RAB7A	sp|P51149|RAB7A_HUMAN Ras-related protein Rab-7a OS=Homo sapiens OX=9606 GN=RAB7A PE=1 SV=1	1	16	16	16	77.3	23.489	1523300	1664100	1588800	1485100	1375500	1347700	1320700	1296900	1317400
P51151	RAB9A	sp|P51151|RAB9A_HUMAN Ras-related protein Rab-9A OS=Homo sapiens OX=9606 GN=RAB9A PE=1 SV=1	1	3	3	3	21.9	22.837	116340	118210	82583	76977	93201	63665	72968	70591	64930
P51153;P59190	RAB13	sp|P51153|RAB13_HUMAN Ras-related protein Rab-13 OS=Homo sapiens OX=9606 GN=RAB13 PE=1 SV=1	2	8	6	6	46.8	22.774	438150	402350	373020	330100	365870	361580	319950	244950	263490
P51159	RAB27A	sp|P51159|RB27A_HUMAN Ras-related protein Rab-27A OS=Homo sapiens OX=9606 GN=RAB27A PE=1 SV=3	1	5	5	4	26.2	24.868	139350	139890	188310	163290	142750	168970	84441	137060	122600
P51397	DAP	sp|P51397|DAP1_HUMAN Death-associated protein 1 OS=Homo sapiens OX=9606 GN=DAP PE=1 SV=3	1	1	1	1	7.8	11.164
P51398	DAP3	sp|P51398|RT29_HUMAN 28S ribosomal protein S29, mitochondrial OS=Homo sapiens OX=9606 GN=DAP3 PE=1 SV=1	1	9	9	9	28.1	45.566	226420	245680	221570	185620	178400	194380	239490	269940	279730
P51452	DUSP3	sp|P51452|DUS3_HUMAN Dual specificity protein phosphatase 3 OS=Homo sapiens OX=9606 GN=DUSP3 PE=1 SV=1	1	7	7	7	51.4	20.478	200240	189470	179350	178990	182380	167830	187900	179630	172100
P51513;Q9UNW9	NOVA1; NOVA2	sp|P51513|NOVA1_HUMAN RNA-binding protein Nova-1 OS=Homo sapiens OX=9606 GN=NOVA1 PE=1 SV=2;sp|Q9UNW9|NOVA2_HUMAN RNA-binding protein Nova-2 OS=Homo sapiens OX=9606 GN=NOVA2 PE=1 SV=1	2	2	2	2	5.1	51.727		23599		40016			23989
P51531	SMARCA2	sp|P51531|SMCA2_HUMAN Probable global transcription activator SNF2L2 OS=Homo sapiens OX=9606 GN=SMARCA2 PE=1 SV=2	1	25	13	13	19.7	181.28	67494	74323	56212	61935	75174	61813	80165	78039	71569
P51532	SMARCA4	sp|P51532|SMCA4_HUMAN Transcription activator BRG1 OS=Homo sapiens OX=9606 GN=SMARCA4 PE=1 SV=2	1	25	25	13	19.4	184.64	257790	253510	239010	228780	244680	227110	264470	262660	258480
P51553	IDH3G	sp|P51553|IDH3G_HUMAN Isocitrate dehydrogenase [NAD] subunit gamma, mitochondrial OS=Homo sapiens OX=9606 GN=IDH3G PE=1 SV=1	1	11	11	11	46.1	42.794	138420	152600	136490	139350	116350	124750	187430	192600	187880
P51570	GALK1	sp|P51570|GALK1_HUMAN Galactokinase OS=Homo sapiens OX=9606 GN=GALK1 PE=1 SV=1	1	10	10	10	34.4	42.272	227020	207130	193920	199490	230280	199400	164010	148050	153340
P51571	SSR4	sp|P51571|SSRD_HUMAN Translocon-associated protein subunit delta OS=Homo sapiens OX=9606 GN=SSR4 PE=1 SV=1	1	5	5	5	36.4	18.998	808670	799570	797440	900960	914080	653460	747940	774780	806170
P51572	BCAP31	sp|P51572|BAP31_HUMAN B-cell receptor-associated protein 31 OS=Homo sapiens OX=9606 GN=BCAP31 PE=1 SV=3	1	17	17	17	48.4	27.991	831530	844650	756660	673090	730550	642660	771880	775190	733690
P51580	TPMT	sp|P51580|TPMT_HUMAN Thiopurine S-methyltransferase OS=Homo sapiens OX=9606 GN=TPMT PE=1 SV=1	1	9	9	9	41.6	28.18	114890	108440	96832	98832	122790	98029	122710	110240	103960
P51608	MECP2	sp|P51608|MECP2_HUMAN Methyl-CpG-binding protein 2 OS=Homo sapiens OX=9606 GN=MECP2 PE=1 SV=1	1	10	10	10	29.6	52.44	94633	94212	81617	103770	112580	104940	122140	125620	117900
P51610	HCFC1	sp|P51610|HCFC1_HUMAN Host cell factor 1 OS=Homo sapiens OX=9606 GN=HCFC1 PE=1 SV=2	1	26	26	26	20	208.73	223370	222080	204050	205840	222700	207440	226180	213600	211040
P51636	CAV2	sp|P51636|CAV2_HUMAN Caveolin-2 OS=Homo sapiens OX=9606 GN=CAV2 PE=1 SV=2	1	4	4	4	37	18.291	125620	167610	134460	149200	129350	124260	120420	115470	99157
P51648	ALDH3A2	sp|P51648|AL3A2_HUMAN Aldehyde dehydrogenase family 3 member A2 OS=Homo sapiens OX=9606 GN=ALDH3A2 PE=1 SV=1	1	10	10	10	28.2	54.847	127820	127420	111910	98486	111930	110940	162220	165440	157820
P51659	HSD17B4	sp|P51659|DHB4_HUMAN Peroxisomal multifunctional enzyme type 2 OS=Homo sapiens OX=9606 GN=HSD17B4 PE=1 SV=3	1	28	28	28	49.9	79.685	502370	489340	486140	492000	497030	493690	463690	508910	481910
P51665	PSMD7	sp|P51665|PSMD7_HUMAN 26S proteasome non-ATPase regulatory subunit 7 OS=Homo sapiens OX=9606 GN=PSMD7 PE=1 SV=2	1	12	12	12	49.4	37.025	218610	199060	302110	352410	229350	348670	230890	270620	248070
P51687	SUOX	sp|P51687|SUOX_HUMAN Sulfite oxidase, mitochondrial OS=Homo sapiens OX=9606 GN=SUOX PE=1 SV=2	1	2	2	2	5.5	60.282								29263	55473
P51688	SGSH	sp|P51688|SPHM_HUMAN N-sulphoglucosamine sulphohydrolase OS=Homo sapiens OX=9606 GN=SGSH PE=1 SV=1	1	7	7	7	21.9	56.695	157140	72422	134540	124950	122830	88938	105910	116300	96352
P51692;P42229	STAT5B; STAT5A	sp|P51692|STA5B_HUMAN Signal transducer and activator of transcription 5B OS=Homo sapiens OX=9606 GN=STAT5B PE=1 SV=2;sp|P42229|STA5A_HUMAN Signal transducer and activator of transcription 5A OS=Homo sapiens OX=9606 GN=STAT5A PE=1 SV=1	2	9	9	9	12.1	89.865	71366	52986	52345	54858	56597	48839	46408	42289	41596
P51784	USP11	sp|P51784|UBP11_HUMAN Ubiquitin carboxyl-terminal hydrolase 11 OS=Homo sapiens OX=9606 GN=USP11 PE=1 SV=3	1	13	13	12	15.6	109.82	67888	95222	87312	81737	71070	68123	111830	143630	127260
P51790;P51793	CLCN3; CLCN4	sp|P51790|CLCN3_HUMAN H(+)/Cl(-) exchange transporter 3 OS=Homo sapiens OX=9606 GN=CLCN3 PE=1 SV=2;sp|P51793|CLCN4_HUMAN H(+)/Cl(-) exchange transporter 4 OS=Homo sapiens OX=9606 GN=CLCN4 PE=1 SV=2	2	2	2	1	4	90.965		30067	20590	17909			27657	26812	23402
P51797	CLCN6	sp|P51797|CLCN6_HUMAN H(+)/Cl(-) exchange transporter 6 OS=Homo sapiens OX=9606 GN=CLCN6 PE=1 SV=2	1	1	1	1	1.7	97.288
P51798	CLCN7	sp|P51798|CLCN7_HUMAN H(+)/Cl(-) exchange transporter 7 OS=Homo sapiens OX=9606 GN=CLCN7 PE=1 SV=2	1	3	3	3	4.8	88.678	26932	13304					12130	17535	17570
P51808	DYNLT3	sp|P51808|DYLT3_HUMAN Dynein light chain Tctex-type 3 OS=Homo sapiens OX=9606 GN=DYNLT3 PE=1 SV=1	1	3	3	3	44	13.062	94934	112030	94155	112330	117030	108760	102330	104460	124980
P51809	VAMP7	sp|P51809|VAMP7_HUMAN Vesicle-associated membrane protein 7 OS=Homo sapiens OX=9606 GN=VAMP7 PE=1 SV=3	1	8	8	8	50	24.935	125150	126390	146300	136810	112650	126890	115090	109450	115960
P51812;Q9UK32;O60307	RPS6KA3	sp|P51812|KS6A3_HUMAN Ribosomal protein S6 kinase alpha-3 OS=Homo sapiens OX=9606 GN=RPS6KA3 PE=1 SV=1	3	17	17	11	30	83.735	197050	184480	206500	193430	220940	211720	204040	212930	205860
P51858	HDGF	sp|P51858|HDGF_HUMAN Hepatoma-derived growth factor OS=Homo sapiens OX=9606 GN=HDGF PE=1 SV=1	1	20	19	19	79.2	26.788	539820	570340	522100	627150	549040	631030	436590	381550	389230
P51884;CON__Q05443	LUM	sp|P51884|LUM_HUMAN Lumican OS=Homo sapiens OX=9606 GN=LUM PE=1 SV=2	2	8	8	8	29	38.429	79438	59704	75269	127910	112900	141970	22805	7588.3	14447
P51946	CCNH	sp|P51946|CCNH_HUMAN Cyclin-H OS=Homo sapiens OX=9606 GN=CCNH PE=1 SV=1	1	5	5	5	21.7	37.643	31803	41681	41479	27633	37561	32712	38601	30323	22137
P51948	MNAT1	sp|P51948|MAT1_HUMAN CDK-activating kinase assembly factor MAT1 OS=Homo sapiens OX=9606 GN=MNAT1 PE=1 SV=1	1	5	5	5	23.9	35.823	49524	48071	39618	41836	48609	42320	48231	51816	44651
P51957	NEK4	sp|P51957|NEK4_HUMAN Serine/threonine-protein kinase Nek4 OS=Homo sapiens OX=9606 GN=NEK4 PE=1 SV=2	1	1	1	1	1.3	94.596
P51965	UBE2E1	sp|P51965|UB2E1_HUMAN Ubiquitin-conjugating enzyme E2 E1 OS=Homo sapiens OX=9606 GN=UBE2E1 PE=1 SV=1	1	2	1	1	18.7	21.404
P51970	NDUFA8	sp|P51970|NDUA8_HUMAN NADH dehydrogenase [ubiquinone] 1 alpha subcomplex subunit 8 OS=Homo sapiens OX=9606 GN=NDUFA8 PE=1 SV=3	1	6	6	6	46.5	20.105	151360	158230	120500	109700	118480	108920	146060	132070	138350
P51991	HNRNPA3	sp|P51991|ROA3_HUMAN Heterogeneous nuclear ribonucleoprotein A3 OS=Homo sapiens OX=9606 GN=HNRNPA3 PE=1 SV=2	1	24	24	22	48.7	39.594	1583800	1628700	1619700	1628800	1561700	1612200	1315100	1536600	1418100
P52209	PGD	sp|P52209|6PGD_HUMAN 6-phosphogluconate dehydrogenase, decarboxylating OS=Homo sapiens OX=9606 GN=PGD PE=1 SV=3	1	21	21	21	50.9	53.139	1052800	1106800	1161300	1303700	1209200	1339500	1383100	1313200	1421300
P52272	HNRNPM	sp|P52272|HNRPM_HUMAN Heterogeneous nuclear ribonucleoprotein M OS=Homo sapiens OX=9606 GN=HNRNPM PE=1 SV=3	1	39	39	39	57.8	77.515	1176300	1081400	1132600	1029200	1041700	1050800	1184600	1196100	1219500
P52292	KPNA2	sp|P52292|IMA1_HUMAN Importin subunit alpha-1 OS=Homo sapiens OX=9606 GN=KPNA2 PE=1 SV=1	1	17	17	17	38.8	57.861	715100	799620	644080	501280	533160	497090	600840	501470	573590
P52294	KPNA1	sp|P52294|IMA5_HUMAN Importin subunit alpha-5 OS=Homo sapiens OX=9606 GN=KPNA1 PE=1 SV=3	1	13	13	7	23.6	60.221	346960	400410	360440	337370	375910	350440	425940	407000	420000
P52298	NCBP2	sp|P52298|NCBP2_HUMAN Nuclear cap-binding protein subunit 2 OS=Homo sapiens OX=9606 GN=NCBP2 PE=1 SV=1	1	3	3	3	20.5	18.001	193290	88457	134780	166990	136550	151340	149050	130530	176890
P52306	RAP1GDS1	sp|P52306|GDS1_HUMAN Rap1 GTPase-GDP dissociation stimulator 1 OS=Homo sapiens OX=9606 GN=RAP1GDS1 PE=1 SV=3	1	20	20	20	44.3	66.316	244720	244870	216310	235950	251900	216740	203500	198680	191150
P52429	DGKE	sp|P52429|DGKE_HUMAN Diacylglycerol kinase epsilon OS=Homo sapiens OX=9606 GN=DGKE PE=1 SV=1	1	1	1	1	2.3	63.926
P52434	POLR2H	sp|P52434|RPAB3_HUMAN DNA-directed RNA polymerases I, II, and III subunit RPABC3 OS=Homo sapiens OX=9606 GN=POLR2H PE=1 SV=4	1	6	6	6	61.3	17.143	295870	314660	265020	340360	249530	260090	305290	309640	315700
P52435;Q9GZM3;Q9H1A7	POLR2J; POLR2J2	sp|P52435|RPB11_HUMAN DNA-directed RNA polymerase II subunit RPB11-a OS=Homo sapiens OX=9606 GN=POLR2J PE=1 SV=1;sp|Q9GZM3|RPB1B_HUMAN DNA-directed RNA polymerase II subunit RPB11-b1 OS=Homo sapiens OX=9606 GN=POLR2J2 PE=1 SV=2;sp|Q9H1A7|RPB1C_HUMAN DNA-di	3	6	6	6	53	13.293	49888	62791	55264	37289	47069	37302	66704	75032	62506
P52565	ARHGDIA	sp|P52565|GDIR1_HUMAN Rho GDP-dissociation inhibitor 1 OS=Homo sapiens OX=9606 GN=ARHGDIA PE=1 SV=3	1	9	9	9	54.9	23.207	4330800	4285800	3543600	3587400	3237400	3590400	3403500	3358900	3139500
P52566	ARHGDIB	sp|P52566|GDIR2_HUMAN Rho GDP-dissociation inhibitor 2 OS=Homo sapiens OX=9606 GN=ARHGDIB PE=1 SV=3	1	5	5	5	35.8	22.988	131600	125090	124350	155830	137280	158090	109010	103900	113070
P52594	AGFG1	sp|P52594|AGFG1_HUMAN Arf-GAP domain and FG repeat-containing protein 1 OS=Homo sapiens OX=9606 GN=AGFG1 PE=1 SV=2	1	8	8	8	23.8	58.259	207240	226240	179620	192500	223450	164200	236950	235510	223020
P52597	HNRNPF	sp|P52597|HNRPF_HUMAN Heterogeneous nuclear ribonucleoprotein F OS=Homo sapiens OX=9606 GN=HNRNPF PE=1 SV=3	1	14	12	12	43.6	45.671	1025200	922230	857280	827370	882620	779600	766250	827880	830730
P52630	STAT2	sp|P52630|STAT2_HUMAN Signal transducer and activator of transcription 2 OS=Homo sapiens OX=9606 GN=STAT2 PE=1 SV=1	1	6	6	6	9.4	97.915	46207	44041	37356	22820	29873	17997	21166	22115	18221
P52701	MSH6	sp|P52701|MSH6_HUMAN DNA mismatch repair protein Msh6 OS=Homo sapiens OX=9606 GN=MSH6 PE=1 SV=2	1	38	38	38	38.5	152.78	971150	854390	939250	868960	904790	905800	943570	960290	939860
P52732	KIF11	sp|P52732|KIF11_HUMAN Kinesin-like protein KIF11 OS=Homo sapiens OX=9606 GN=KIF11 PE=1 SV=2	1	27	27	27	31.7	119.16	113670	118790	107610	82838	89861	82766	165470	162890	150530
P52735	VAV2	sp|P52735|VAV2_HUMAN Guanine nucleotide exchange factor VAV2 OS=Homo sapiens OX=9606 GN=VAV2 PE=1 SV=2	1	6	6	6	9.3	101.29	78453	85435	62282	83112	49168	61705	44030	73466	75380
P52756	RBM5	sp|P52756|RBM5_HUMAN RNA-binding protein 5 OS=Homo sapiens OX=9606 GN=RBM5 PE=1 SV=2	1	4	4	4	5.8	92.153	72647	78150	25749	41623		35963	57396	61157	67355
P52758	RIDA	sp|P52758|RIDA_HUMAN 2-iminobutanoate/2-iminopropanoate deaminase OS=Homo sapiens OX=9606 GN=RIDA PE=1 SV=1	1	1	1	1	11.7	14.494
P52788	SMS	sp|P52788|SPSY_HUMAN Spermine synthase OS=Homo sapiens OX=9606 GN=SMS PE=1 SV=2	1	15	15	15	52.5	41.268	300930	323800	317580	327970	334270	371880	297880	322850	305730
P52789	HK2	sp|P52789|HXK2_HUMAN Hexokinase-2 OS=Homo sapiens OX=9606 GN=HK2 PE=1 SV=2	1	17	14	14	22.8	102.38	189460	167150	163330	117910	135860	122010	128690	134290	126390
P52815	MRPL12	sp|P52815|RM12_HUMAN 39S ribosomal protein L12, mitochondrial OS=Homo sapiens OX=9606 GN=MRPL12 PE=1 SV=2	1	5	5	5	22.7	21.348	256050	281920	313720	339330	287730	365110	294640	249150	278530
P52823	STC1	sp|P52823|STC1_HUMAN Stanniocalcin-1 OS=Homo sapiens OX=9606 GN=STC1 PE=1 SV=1	1	2	2	2	10.1	27.621	22646	21455		42391	38563
P52848	NDST1	sp|P52848|NDST1_HUMAN Bifunctional heparan sulfate N-deacetylase/N-sulfotransferase 1 OS=Homo sapiens OX=9606 GN=NDST1 PE=1 SV=1	1	2	2	2	2.2	100.87	22953	22567	21990		18359		21591	24642
P52888	THOP1	sp|P52888|THOP1_HUMAN Thimet oligopeptidase OS=Homo sapiens OX=9606 GN=THOP1 PE=1 SV=2	1	23	23	23	36.6	78.839	175540	182110	162670	151660	169970	155170	194600	188340	188830
P52907	CAPZA1	sp|P52907|CAZA1_HUMAN F-actin-capping protein subunit alpha-1 OS=Homo sapiens OX=9606 GN=CAPZA1 PE=1 SV=3	1	15	12	11	73.8	32.922	1496000	1651500	1416300	1551900	1539500	1432800	1401600	1440400	1322800
P52926	HMGA2	sp|P52926|HMGA2_HUMAN High mobility group protein HMGI-C OS=Homo sapiens OX=9606 GN=HMGA2 PE=1 SV=1	1	5	5	5	41.3	11.832	308420	290870	236630	201770	220290	185240	201730	173270	177480
P52943	CRIP2	sp|P52943|CRIP2_HUMAN Cysteine-rich protein 2 OS=Homo sapiens OX=9606 GN=CRIP2 PE=1 SV=1	1	8	8	8	49	22.492	477630	568690	463230	670180	613380	677320	547000	510730	454820
P52948	NUP98	sp|P52948|NUP98_HUMAN Nuclear pore complex protein Nup98-Nup96 OS=Homo sapiens OX=9606 GN=NUP98 PE=1 SV=4	1	33	33	33	21.4	197.58	170770	189170	171190	161090	168760	161020	195450	190240	188910
P53004	BLVRA	sp|P53004|BIEA_HUMAN Biliverdin reductase A OS=Homo sapiens OX=9606 GN=BLVRA PE=1 SV=2	1	9	9	9	32.4	33.428	263410	267300	282940	295650	293800	267100	255370	259850	225570
P53007	SLC25A1	sp|P53007|TXTP_HUMAN Tricarboxylate transport protein, mitochondrial OS=Homo sapiens OX=9606 GN=SLC25A1 PE=1 SV=2	1	9	9	9	32.8	34.012	297070	282570	305880	332580	352850	371750	301870	292330	284950
P53041	PPP5C	sp|P53041|PPP5_HUMAN Serine/threonine-protein phosphatase 5 OS=Homo sapiens OX=9606 GN=PPP5C PE=1 SV=1	1	14	14	14	38.5	56.878	396500	408590	363230	365890	367210	355880	359670	365940	359470
P53350	PLK1	sp|P53350|PLK1_HUMAN Serine/threonine-protein kinase PLK1 OS=Homo sapiens OX=9606 GN=PLK1 PE=1 SV=1	1	10	10	10	23.1	68.254	80376	72185	68259	66309	69393	58263	60054	69470	56334
P53365	ARFIP2	sp|P53365|ARFP2_HUMAN Arfaptin-2 OS=Homo sapiens OX=9606 GN=ARFIP2 PE=1 SV=1	1	8	8	8	27.9	37.855	101810	108300	82464	127680	137640	124740	76151	73962	71462
P53367	ARFIP1	sp|P53367|ARFP1_HUMAN Arfaptin-1 OS=Homo sapiens OX=9606 GN=ARFIP1 PE=1 SV=2	1	13	13	13	46.9	41.738	180890	194850	160570	141300	161760	142300	147900	150910	144420
P53384	NUBP1	sp|P53384|NUBP1_HUMAN Cytosolic Fe-S cluster assembly factor NUBP1 OS=Homo sapiens OX=9606 GN=NUBP1 PE=1 SV=2	1	8	8	7	27.2	34.534	532570	467190	403040	338910	461260	393890	412130	402120	392510
P53396	ACLY	sp|P53396|ACLY_HUMAN ATP-citrate synthase OS=Homo sapiens OX=9606 GN=ACLY PE=1 SV=3	1	45	45	45	49.6	120.84	945190	908780	892760	1101100	1085700	1101500	692260	716740	728600
P53582	METAP1	sp|P53582|MAP11_HUMAN Methionine aminopeptidase 1 OS=Homo sapiens OX=9606 GN=METAP1 PE=1 SV=2	1	12	12	12	49.2	43.215	214160	208680	199620	191580	209790	193580	201890	203570	191170
P53597	SUCLG1	sp|P53597|SUCA_HUMAN Succinate--CoA ligase [ADP/GDP-forming] subunit alpha, mitochondrial OS=Homo sapiens OX=9606 GN=SUCLG1 PE=1 SV=4	1	6	6	6	26.3	36.249	1202500	1285100	1162800	1102300	1235600	1140500	1200300	1209300	1139300
P53602	MVD	sp|P53602|MVD1_HUMAN Diphosphomevalonate decarboxylase OS=Homo sapiens OX=9606 GN=MVD PE=1 SV=1	1	5	5	5	23.8	43.404	100440	89186	83334	93908	150480	112360	90261	101810	82430
P53609	PGGT1B	sp|P53609|PGTB1_HUMAN Geranylgeranyl transferase type-1 subunit beta OS=Homo sapiens OX=9606 GN=PGGT1B PE=1 SV=2	1	2	2	2	5.8	42.368
P53611	RABGGTB	sp|P53611|PGTB2_HUMAN Geranylgeranyl transferase type-2 subunit beta OS=Homo sapiens OX=9606 GN=RABGGTB PE=1 SV=2	1	4	4	4	10.6	36.924		71034	114150		79517	90392	91296	106530	119570
P53618	COPB1	sp|P53618|COPB_HUMAN Coatomer subunit beta OS=Homo sapiens OX=9606 GN=COPB1 PE=1 SV=3	1	40	40	40	51.9	107.14	757440	786930	731230	760020	751880	755880	652630	657080	653600
P53621	COPA	sp|P53621|COPA_HUMAN Coatomer subunit alpha OS=Homo sapiens OX=9606 GN=COPA PE=1 SV=2	1	61	61	61	56.5	138.34	811610	828630	821210	868910	876410	860690	693180	731160	706840
P53634	CTSC	sp|P53634|CATC_HUMAN Dipeptidyl peptidase 1 OS=Homo sapiens OX=9606 GN=CTSC PE=1 SV=2	1	7	7	7	24.8	51.853	94872	110080	118780	130110	95669	104620	61447	90009	91116
P53675	CLTCL1	sp|P53675|CLH2_HUMAN Clathrin heavy chain 2 OS=Homo sapiens OX=9606 GN=CLTCL1 PE=1 SV=2	1	22	1	1	12	187.03
P53677	AP3M2	sp|P53677|AP3M2_HUMAN AP-3 complex subunit mu-2 OS=Homo sapiens OX=9606 GN=AP3M2 PE=1 SV=1	1	6	4	4	16.7	46.977	24180	24755	24064	24509	24785		27131	29604	28203
P53680	AP2S1	sp|P53680|AP2S1_HUMAN AP-2 complex subunit sigma OS=Homo sapiens OX=9606 GN=AP2S1 PE=1 SV=2	1	7	7	7	44.4	17.018	297240	269370	304220	322260	309990	281050	258240	188240	322000
P53701	HCCS	sp|P53701|CCHL_HUMAN Holocytochrome c-type synthase OS=Homo sapiens OX=9606 GN=HCCS PE=1 SV=1	1	10	10	10	43.3	30.601	163920	176250	175500	145160	195320	165310	195380	139490	212580
P53779	MAPK10	sp|P53779|MK10_HUMAN Mitogen-activated protein kinase 10 OS=Homo sapiens OX=9606 GN=MAPK10 PE=1 SV=2	1	5	1	0	12.9	52.585
P53801	PTTG1IP	sp|P53801|PTTG_HUMAN Pituitary tumor-transforming gene 1 protein-interacting protein OS=Homo sapiens OX=9606 GN=PTTG1IP PE=1 SV=1	1	2	2	2	13.9	20.324	1127100	1180400	1064600	729150	679220	704520			911130
P53814	SMTN	sp|P53814|SMTN_HUMAN Smoothelin OS=Homo sapiens OX=9606 GN=SMTN PE=1 SV=7	1	14	14	14	22.1	99.058	191190	193840	168290	174530	194350	180270	318330	301910	273260
P53985	SLC16A1	sp|P53985|MOT1_HUMAN Monocarboxylate transporter 1 OS=Homo sapiens OX=9606 GN=SLC16A1 PE=1 SV=3	1	6	6	6	10.8	53.944	156270	211120	177100	219710	207060	240990	260480	263140	231540
P53990	IST1	sp|P53990|IST1_HUMAN IST1 homolog OS=Homo sapiens OX=9606 GN=IST1 PE=1 SV=1	1	8	8	8	23.6	39.75	94744	115490	127840	146180	160130	154290	144610	123900	136660
P53992	SEC24C	sp|P53992|SC24C_HUMAN Protein transport protein Sec24C OS=Homo sapiens OX=9606 GN=SEC24C PE=1 SV=3	1	27	27	26	32.9	118.32	345050	327580	310680	298600	346830	308590	347830	365620	341160
P53999	SUB1	sp|P53999|TCP4_HUMAN Activated RNA polymerase II transcriptional coactivator p15 OS=Homo sapiens OX=9606 GN=SUB1 PE=1 SV=3	1	8	8	8	46.5	14.395	1359300	1222500	1092000	1248200	1297400	1344600	1572000	1327000	1614300
P54098	POLG	sp|P54098|DPOG1_HUMAN DNA polymerase subunit gamma-1 OS=Homo sapiens OX=9606 GN=POLG PE=1 SV=1	1	5	5	5	5.8	139.56		138230			150950	160590	170600	169700	148950
P54105	CLNS1A	sp|P54105|ICLN_HUMAN Methylosome subunit pICln OS=Homo sapiens OX=9606 GN=CLNS1A PE=1 SV=1	1	2	2	2	13.5	26.215	86012	204290	212370	179530	191820	168390	181830	250480	186200
P54132	BLM	sp|P54132|BLM_HUMAN RecQ-like DNA helicase BLM OS=Homo sapiens OX=9606 GN=BLM PE=1 SV=1	1	3	3	3	2.1	159		129090			96884	104190	102010		68542
P54136	RARS1	sp|P54136|SYRC_HUMAN Arginine--tRNA ligase, cytoplasmic OS=Homo sapiens OX=9606 GN=RARS1 PE=1 SV=2	1	36	36	36	53.8	75.378	938800	930660	934270	983850	1017800	977130	952000	1017900	974590
P54198	HIRA	sp|P54198|HIRA_HUMAN Protein HIRA OS=Homo sapiens OX=9606 GN=HIRA PE=1 SV=2	1	2	2	2	3.4	111.83
P54252	ATXN3	sp|P54252|ATX3_HUMAN Ataxin-3 OS=Homo sapiens OX=9606 GN=ATXN3 PE=1 SV=5	1	6	6	6	21.1	41.25	354010	418130	344760	337740	334560	276240	325300	343180	310550
P54259	ATN1	sp|P54259|ATN1_HUMAN Atrophin-1 OS=Homo sapiens OX=9606 GN=ATN1 PE=1 SV=3	1	1	1	1	1.1	125.41
P54289	CACNA2D1	sp|P54289|CA2D1_HUMAN Voltage-dependent calcium channel subunit alpha-2/delta-1 OS=Homo sapiens OX=9606 GN=CACNA2D1 PE=1 SV=3	1	11	11	11	13.5	124.57	87102	88450	79846	85989	101470	83019	109550	103320	116250
P54577	YARS1	sp|P54577|SYYC_HUMAN Tyrosine--tRNA ligase, cytoplasmic OS=Homo sapiens OX=9606 GN=YARS1 PE=1 SV=4	1	36	36	36	62.9	59.143	370880	372370	372540	469800	482350	474220	637430	636000	614260
P54578	USP14	sp|P54578|UBP14_HUMAN Ubiquitin carboxyl-terminal hydrolase 14 OS=Homo sapiens OX=9606 GN=USP14 PE=1 SV=3	1	23	23	23	50	56.068	751990	840750	762470	812370	795370	815090	736890	756240	756890
P54619;Q9UGJ0	PRKAG1	sp|P54619|AAKG1_HUMAN 5-AMP-activated protein kinase subunit gamma-1 OS=Homo sapiens OX=9606 GN=PRKAG1 PE=1 SV=1	2	10	10	10	32.3	37.579	68740	107720	123100	138050	125870	137780	149720	166730	152310
P54652	HSPA2	sp|P54652|HSP72_HUMAN Heat shock-related 70 kDa protein 2 OS=Homo sapiens OX=9606 GN=HSPA2 PE=1 SV=1	1	29	17	16	46.8	70.02	244980	255990	222350	252860	291540	258050	199370	206500	197300
P54687	BCAT1	sp|P54687|BCAT1_HUMAN Branched-chain-amino-acid aminotransferase, cytosolic OS=Homo sapiens OX=9606 GN=BCAT1 PE=1 SV=3	1	8	8	8	27.5	42.966	111070	95507	82358	111770	128640	116250	88694	76738	88348
P54709	ATP1B3	sp|P54709|AT1B3_HUMAN Sodium/potassium-transporting ATPase subunit beta-3 OS=Homo sapiens OX=9606 GN=ATP1B3 PE=1 SV=1	1	12	12	12	38.4	31.512	708080	897160	909320	713050	797100	704230	795270	862000	802060
P54725	RAD23A	sp|P54725|RD23A_HUMAN UV excision repair protein RAD23 homolog A OS=Homo sapiens OX=9606 GN=RAD23A PE=1 SV=1	1	7	6	6	24.5	39.609	229780	171270	187800	156700	112610	229770	159670	140830	142430
P54727	RAD23B	sp|P54727|RD23B_HUMAN UV excision repair protein RAD23 homolog B OS=Homo sapiens OX=9606 GN=RAD23B PE=1 SV=1	1	13	13	12	47.4	43.171	489560	334820	510160	520910	486880	558080	419810	385940	406170
P54760;P54753	EPHB4; EPHB3	sp|P54760|EPHB4_HUMAN Ephrin type-B receptor 4 OS=Homo sapiens OX=9606 GN=EPHB4 PE=1 SV=2;sp|P54753|EPHB3_HUMAN Ephrin type-B receptor 3 OS=Homo sapiens OX=9606 GN=EPHB3 PE=1 SV=2	2	4	2	2	5.4	108.27		46860		38404	37023				31772
P54802	NAGLU	sp|P54802|ANAG_HUMAN Alpha-N-acetylglucosaminidase OS=Homo sapiens OX=9606 GN=NAGLU PE=1 SV=2	1	7	7	7	13.7	82.265	53602	53841	48908	40535	42805	38010	31982	31091	27780
P54803	GALC	sp|P54803|GALC_HUMAN Galactocerebrosidase OS=Homo sapiens OX=9606 GN=GALC PE=1 SV=3	1	2	2	2	5	77.063	40649	42798
P54819	AK2	sp|P54819|KAD2_HUMAN Adenylate kinase 2, mitochondrial OS=Homo sapiens OX=9606 GN=AK2 PE=1 SV=2	1	11	11	11	66.9	26.477	377920	369820	341510	367080	354060	337080	372000	448590	387550
P54821;Q99811	PRRX1	sp|P54821|PRRX1_HUMAN Paired mesoderm homeobox protein 1 OS=Homo sapiens OX=9606 GN=PRRX1 PE=1 SV=2	2	5	5	5	24.5	27.296	92465	87006	85939	69446	99389	85244	40133	55795	38841
P54852	EMP3	sp|P54852|EMP3_HUMAN Epithelial membrane protein 3 OS=Homo sapiens OX=9606 GN=EMP3 PE=1 SV=1	1	1	1	1	9.8	18.429
P54886	ALDH18A1	sp|P54886|P5CS_HUMAN Delta-1-pyrroline-5-carboxylate synthase OS=Homo sapiens OX=9606 GN=ALDH18A1 PE=1 SV=2	1	33	33	33	49.8	87.301	648760	694910	631640	713290	748300	757550	737800	746870	720000
P54920;Q9H115	NAPA	sp|P54920|SNAA_HUMAN Alpha-soluble NSF attachment protein OS=Homo sapiens OX=9606 GN=NAPA PE=1 SV=3	2	19	19	19	73.2	33.232	559540	606120	525210	486170	489710	476690	419170	408490	391120
P55010	EIF5	sp|P55010|IF5_HUMAN Eukaryotic translation initiation factor 5 OS=Homo sapiens OX=9606 GN=EIF5 PE=1 SV=2	1	16	16	16	42.5	49.222	401150	452220	398990	418820	385610	397060	491340	523920	461690
P55011	SLC12A2	sp|P55011|S12A2_HUMAN Solute carrier family 12 member 2 OS=Homo sapiens OX=9606 GN=SLC12A2 PE=1 SV=1	1	10	10	10	12.5	131.45	61492	82176	57714	48274	43286	37001	102380	108000	93646
P55036	PSMD4	sp|P55036|PSMD4_HUMAN 26S proteasome non-ATPase regulatory subunit 4 OS=Homo sapiens OX=9606 GN=PSMD4 PE=1 SV=1	1	14	14	11	44	40.736	437090	451320	418380	421520	419720	392260	413300	446000	427640
P55039	DRG2	sp|P55039|DRG2_HUMAN Developmentally-regulated GTP-binding protein 2 OS=Homo sapiens OX=9606 GN=DRG2 PE=1 SV=1	1	12	12	12	41.5	40.746	217070	211780	220520	233880	237730	231500	255550	264620	256590
P55060	CSE1L	sp|P55060|XPO2_HUMAN Exportin-2 OS=Homo sapiens OX=9606 GN=CSE1L PE=1 SV=3	1	36	36	36	38	110.42	683370	737650	675800	681360	674400	645350	783060	802680	725000
P55061	TMBIM6	sp|P55061|BI1_HUMAN Bax inhibitor 1 OS=Homo sapiens OX=9606 GN=TMBIM6 PE=1 SV=2	1	3	3	3	9.3	26.537	100310	87390	71884	60866	87644	68881	97531	87868	82375
P55072	VCP	sp|P55072|TERA_HUMAN Transitional endoplasmic reticulum ATPase OS=Homo sapiens OX=9606 GN=VCP PE=1 SV=4	1	46	46	46	69.1	89.321	2593300	2591900	2478200	2673100	2547700	2666100	2661100	2634000	2675600
P55081	MFAP1	sp|P55081|MFAP1_HUMAN Microfibrillar-associated protein 1 OS=Homo sapiens OX=9606 GN=MFAP1 PE=1 SV=2	1	4	4	4	15	51.958	90943	91724	109640	130140	107420	88896	104730	118540	113980
P55084	HADHB	sp|P55084|ECHB_HUMAN Trifunctional enzyme subunit beta, mitochondrial OS=Homo sapiens OX=9606 GN=HADHB PE=1 SV=3	1	21	21	21	50.2	51.294	687850	605720	638750	602040	640210	641680	689320	733360	690570
P55145	MANF	sp|P55145|MANF_HUMAN Mesencephalic astrocyte-derived neurotrophic factor OS=Homo sapiens OX=9606 GN=MANF PE=1 SV=3	1	10	10	10	48.4	20.7	809330	805120	653900	761540	811010	738160	780030	721750	667660
P55196	AFDN	sp|P55196|AFAD_HUMAN Afadin OS=Homo sapiens OX=9606 GN=AFDN PE=1 SV=3	1	24	24	24	19.7	206.8	86736	83023	73523	81392	83060	72796	114530	112660	107020
P55199	ELL	sp|P55199|ELL_HUMAN RNA polymerase II elongation factor ELL OS=Homo sapiens OX=9606 GN=ELL PE=1 SV=1	1	4	4	4	7.6	68.264	36638	45087	43877	30939	30994	28697	33562		31040
P55201	BRPF1	sp|P55201|BRPF1_HUMAN Peregrin OS=Homo sapiens OX=9606 GN=BRPF1 PE=1 SV=2	1	4	4	4	3.4	137.5		11347	8680.1		15750			23142	18402
P55209	NAP1L1	sp|P55209|NP1L1_HUMAN Nucleosome assembly protein 1-like 1 OS=Homo sapiens OX=9606 GN=NAP1L1 PE=1 SV=1	1	10	9	9	24.3	45.374	1188300	1304600	1467200	1244600	1270100	1211800	1042000	1108200	1146100
P55210	CASP7	sp|P55210|CASP7_HUMAN Caspase-7 OS=Homo sapiens OX=9606 GN=CASP7 PE=1 SV=1	1	7	7	7	27.4	34.276	77896	79765	72074	84354	82587	84632	74188	80340	66020
P55212	CASP6	sp|P55212|CASP6_HUMAN Caspase-6 OS=Homo sapiens OX=9606 GN=CASP6 PE=1 SV=2	1	5	5	5	21.5	33.31	59544	66488	53712	48706	47601	47528	43163	46364	40841
P55263	ADK	sp|P55263|ADK_HUMAN Adenosine kinase OS=Homo sapiens OX=9606 GN=ADK PE=1 SV=2	1	18	18	18	54.7	40.545	509410	528810	506900	529940	530070	540350	466780	495130	456100
P55265	ADAR	sp|P55265|DSRAD_HUMAN Double-stranded RNA-specific adenosine deaminase OS=Homo sapiens OX=9606 GN=ADAR PE=1 SV=4	1	29	29	29	30.3	136.06	216830	216780	199530	224440	235390	230570	217840	216480	212710
P55268	LAMB2	sp|P55268|LAMB2_HUMAN Laminin subunit beta-2 OS=Homo sapiens OX=9606 GN=LAMB2 PE=1 SV=2	1	18	18	18	14.1	195.98	100150	101340	89909	52490	71009	53960	45316	42711	30120
P55287	CDH11	sp|P55287|CAD11_HUMAN Cadherin-11 OS=Homo sapiens OX=9606 GN=CDH11 PE=1 SV=2	1	1	1	1	2.4	87.964
P55290	CDH13	sp|P55290|CAD13_HUMAN Cadherin-13 OS=Homo sapiens OX=9606 GN=CDH13 PE=1 SV=1	1	4	4	4	5.9	78.286	85602	72268	57727	57125	73505	49510	75601	67262	70076
P55327	TPD52	sp|P55327|TPD52_HUMAN Tumor protein D52 OS=Homo sapiens OX=9606 GN=TPD52 PE=1 SV=2	1	5	5	5	37.1	24.327	79237	81405	82546	107640	98359	98560	139450	130750	114810
P55735	SEC13	sp|P55735|SEC13_HUMAN Protein SEC13 homolog OS=Homo sapiens OX=9606 GN=SEC13 PE=1 SV=3	1	13	13	13	47.2	35.54	563460	649290	616600	599690	612190	608090	488670	331130	541630
P55769	SNU13	sp|P55769|NH2L1_HUMAN NHP2-like protein 1 OS=Homo sapiens OX=9606 GN=SNU13 PE=1 SV=3	1	8	8	8	53.1	14.173	587390	549160	446560	427520	474790	407920	561720	523150	529160
P55786;A6NEC2	NPEPPS	sp|P55786|PSA_HUMAN Puromycin-sensitive aminopeptidase OS=Homo sapiens OX=9606 GN=NPEPPS PE=1 SV=2	2	31	31	31	40	103.28	703870	652430	677100	608330	630480	630390	513680	508930	502370
P55789	GFER	sp|P55789|ALR_HUMAN FAD-linked sulfhydryl oxidase ALR OS=Homo sapiens OX=9606 GN=GFER PE=1 SV=2	1	2	2	2	19	23.449
P55795	HNRNPH2	sp|P55795|HNRH2_HUMAN Heterogeneous nuclear ribonucleoprotein H2 OS=Homo sapiens OX=9606 GN=HNRNPH2 PE=1 SV=1	1	14	8	8	42.3	49.263	320710	370350	283300	290970	257000	271790	244290	256340	257410
P55809;Q9BYC2	OXCT1	sp|P55809|SCOT1_HUMAN Succinyl-CoA:3-ketoacid coenzyme A transferase 1, mitochondrial OS=Homo sapiens OX=9606 GN=OXCT1 PE=1 SV=1	2	14	14	14	37.7	56.157	407910	362660	354030	330370	375980	371950	471370	426540	447320
P55854;Q6EEV6	SUMO3	sp|P55854|SUMO3_HUMAN Small ubiquitin-related modifier 3 OS=Homo sapiens OX=9606 GN=SUMO3 PE=1 SV=2	2	3	2	2	24.3	11.637	180200	162170			173380	254040	115900	51181
P55884	EIF3B	sp|P55884|EIF3B_HUMAN Eukaryotic translation initiation factor 3 subunit B OS=Homo sapiens OX=9606 GN=EIF3B PE=1 SV=3	1	29	29	29	38.9	92.48	514600	519680	484820	470810	453240	433950	463790	460740	477520
P55957	BID	sp|P55957|BID_HUMAN BH3-interacting domain death agonist OS=Homo sapiens OX=9606 GN=BID PE=1 SV=1	1	5	5	5	42.1	21.994	222170	215920	203030	258410	243430	263560	185020	137050	198650
P56134	ATP5MF	sp|P56134|ATPK_HUMAN ATP synthase subunit f, mitochondrial OS=Homo sapiens OX=9606 GN=ATP5MF PE=1 SV=3	1	3	3	3	41.5	10.918	187620	313690	275750	327070	345870	273650	348700	165290	357300
P56182	RRP1	sp|P56182|RRP1_HUMAN Ribosomal RNA processing protein 1 homolog A OS=Homo sapiens OX=9606 GN=RRP1 PE=1 SV=1	1	6	6	6	14.8	52.839	90300	73474	70496	50801	58312	49762	74556	75765	77027
P56192	MARS1	sp|P56192|SYMC_HUMAN Methionine--tRNA ligase, cytoplasmic OS=Homo sapiens OX=9606 GN=MARS1 PE=1 SV=2	1	30	30	30	43.6	101.11	339510	361980	340760	377580	378140	366580	459920	474840	454210
P56199	ITGA1	sp|P56199|ITA1_HUMAN Integrin alpha-1 OS=Homo sapiens OX=9606 GN=ITGA1 PE=1 SV=2	1	15	15	15	14	130.85	224610	198380	214600	201680	204470	215180	146550	135540	142900
P56211	ARPP19	sp|P56211|ARP19_HUMAN cAMP-regulated phosphoprotein 19 OS=Homo sapiens OX=9606 GN=ARPP19 PE=1 SV=2	1	9	9	7	73.2	12.323	154560	209300	163710	198310	188820	191370	228000	223820	200560
P56270	MAZ	sp|P56270|MAZ_HUMAN Myc-associated zinc finger protein OS=Homo sapiens OX=9606 GN=MAZ PE=1 SV=1	1	4	4	4	11.9	48.607		15836	11503	10920			19742	17860	17986
P56277	CMC4	sp|P56277|CMC4_HUMAN Cx9C motif-containing protein 4 OS=Homo sapiens OX=9606 GN=CMC4 PE=1 SV=1	1	2	2	2	38.2	7.7469	18001	18749	10147	11778	13495	14684	33749	16563	27202
P56377;Q96PC3	AP1S2	sp|P56377|AP1S2_HUMAN AP-1 complex subunit sigma-2 OS=Homo sapiens OX=9606 GN=AP1S2 PE=1 SV=1	2	3	1	1	19.7	18.615
P56385	ATP5ME	sp|P56385|ATP5I_HUMAN ATP synthase subunit e, mitochondrial OS=Homo sapiens OX=9606 GN=ATP5ME PE=1 SV=2	1	5	5	5	62.3	7.9331	623810	558910	450000	380480	484640	403380	562000	509290	501880
P56537	EIF6	sp|P56537|IF6_HUMAN Eukaryotic translation initiation factor 6 OS=Homo sapiens OX=9606 GN=EIF6 PE=1 SV=1	1	6	6	6	48.2	26.599	578420	769300	658200	586990	537720	552360	745770	722710	703290
P56545	CTBP2	sp|P56545|CTBP2_HUMAN C-terminal-binding protein 2 OS=Homo sapiens OX=9606 GN=CTBP2 PE=1 SV=1	1	9	7	7	24.5	48.944	175590	188120	168210	177320	173660	178170	164320	159420	151020
P56556	NDUFA6	sp|P56556|NDUA6_HUMAN NADH dehydrogenase [ubiquinone] 1 alpha subcomplex subunit 6 OS=Homo sapiens OX=9606 GN=NDUFA6 PE=1 SV=4	1	5	5	5	47.7	15.136	100860	108850	108140	90907	97536	87045	117030	122230	105710
P56589	PEX3	sp|P56589|PEX3_HUMAN Peroxisomal biogenesis factor 3 OS=Homo sapiens OX=9606 GN=PEX3 PE=1 SV=1	1	3	3	3	7.2	42.139		13724	10465	16952				13524
P56945;Q14511	BCAR1	sp|P56945|BCAR1_HUMAN Breast cancer anti-estrogen resistance protein 1 OS=Homo sapiens OX=9606 GN=BCAR1 PE=1 SV=2	2	13	13	13	24.1	93.371	76248	73320	70321	46790	47946	41287	44972	45500	42964
P57081	WDR4	sp|P57081|WDR4_HUMAN tRNA (guanine-N(7)-)-methyltransferase non-catalytic subunit WDR4 OS=Homo sapiens OX=9606 GN=WDR4 PE=1 SV=2	1	9	9	9	31.6	45.489	62379	41185	42364	45062	21122	49410	38130	37664	34113
P57087	JAM2	sp|P57087|JAM2_HUMAN Junctional adhesion molecule B OS=Homo sapiens OX=9606 GN=JAM2 PE=1 SV=1	1	3	3	3	12.8	33.207				36571	49785	31578
P57088	TMEM33	sp|P57088|TMM33_HUMAN Transmembrane protein 33 OS=Homo sapiens OX=9606 GN=TMEM33 PE=1 SV=2	1	10	10	10	32	27.978	331860	163370	402010	423230	344320	441470	401610	429030	440510
P57105	SYNJ2BP	sp|P57105|SYJ2B_HUMAN Synaptojanin-2-binding protein OS=Homo sapiens OX=9606 GN=SYNJ2BP PE=1 SV=2	1	3	3	3	24.8	15.928	82689	73366	91458	84777	103060	85726	105540	114640	114730
P57678	GEMIN4	sp|P57678|GEMI4_HUMAN Gem-associated protein 4 OS=Homo sapiens OX=9606 GN=GEMIN4 PE=1 SV=2	1	16	16	16	19.7	120.04	91128	73774	84443	81708	94878	86272	105790	106980	90302
P57721	PCBP3	sp|P57721|PCBP3_HUMAN Poly(rC)-binding protein 3 OS=Homo sapiens OX=9606 GN=PCBP3 PE=1 SV=2	1	6	3	3	21.8	39.465	371580	398830	350050	294000	357810	325590	350410	338930	401910
P57723	PCBP4	sp|P57723|PCBP4_HUMAN Poly(rC)-binding protein 4 OS=Homo sapiens OX=9606 GN=PCBP4 PE=2 SV=1	1	1	1	1	5	41.481
[truncated: 4,111 more rows]
